# Supplementary material for: Mutational Bias and Natural Selection Driving the Synonymous Codon Usage of Single-Exon Genes in Rice (Oryza sativa L.)
Source: Rice (N Y). 2023 Feb 27;16:11. doi: 10.1186/s12284-023-00627-2 (PMC9971424; doi:10.1186/s12284-023-00627-2)
Supplement: Supplementary file 1 — Additional file 1. Table 1 The gene ID of single-exon genes and multiple-exon genes in rice. [file 12284_2023_627_MOESM1_ESM.xlsx]

## Sheet: Sheet1
Supplementary Table 1. The gene ID of single-exon genes and multiple-exon genes in rice.
Single-exon gene	Multi-exon gene
LOC_Os01g01110.1	LOC_Os01g01010.1
LOC_Os01g01115.1	LOC_Os01g01019.1
LOC_Os01g01190.1	LOC_Os01g01030.1
LOC_Os01g01230.1	LOC_Os01g01040.3
LOC_Os01g01360.1	LOC_Os01g01050.1
LOC_Os01g01460.1	LOC_Os01g01060.1
LOC_Os01g01500.1	LOC_Os01g01070.1
LOC_Os01g01540.1	LOC_Os01g01080.3
LOC_Os01g01580.1	LOC_Os01g01090.1
LOC_Os01g01680.1	LOC_Os01g01100.1
LOC_Os01g01730.1	LOC_Os01g01120.1
LOC_Os01g01760.1	LOC_Os01g01130.1
LOC_Os01g01810.1	LOC_Os01g01140.1
LOC_Os01g01880.1	LOC_Os01g01150.2
LOC_Os01g01930.1	LOC_Os01g01160.1
LOC_Os01g01950.1	LOC_Os01g01170.1
LOC_Os01g01980.1	LOC_Os01g01200.1
LOC_Os01g01990.1	LOC_Os01g01210.1
LOC_Os01g02070.1	LOC_Os01g01240.1
LOC_Os01g02130.1	LOC_Os01g01250.1
LOC_Os01g02139.1	LOC_Os01g01260.1
LOC_Os01g02150.1	LOC_Os01g01270.1
LOC_Os01g02160.1	LOC_Os01g01280.1
LOC_Os01g02170.1	LOC_Os01g01290.1
LOC_Os01g02460.1	LOC_Os01g01295.1
LOC_Os01g02510.1	LOC_Os01g01302.1
LOC_Os01g02990.1	LOC_Os01g01307.1
LOC_Os01g03080.1	LOC_Os01g01312.1
LOC_Os01g03130.1	LOC_Os01g01320.1
LOC_Os01g03180.1	LOC_Os01g01330.1
LOC_Os01g03210.1	LOC_Os01g01340.2
LOC_Os01g03310.1	LOC_Os01g01350.2
LOC_Os01g03320.1	LOC_Os01g01369.1
LOC_Os01g03330.1	LOC_Os01g01380.1
LOC_Os01g03340.1	LOC_Os01g01390.4
LOC_Os01g03360.1	LOC_Os01g01400.1
LOC_Os01g03380.1	LOC_Os01g01410.1
LOC_Os01g03390.1	LOC_Os01g01420.2
LOC_Os01g03464.1	LOC_Os01g01430.1
LOC_Os01g03680.1	LOC_Os01g01440.1
LOC_Os01g03790.1	LOC_Os01g01450.1
LOC_Os01g03810.1	LOC_Os01g01470.1
LOC_Os01g03860.1	LOC_Os01g01484.5
LOC_Os01g03900.1	LOC_Os01g01510.2
LOC_Os01g03940.1	LOC_Os01g01520.1
LOC_Os01g03970.1	LOC_Os01g01530.1
LOC_Os01g03980.1	LOC_Os01g01550.1
LOC_Os01g04000.1	LOC_Os01g01560.1
LOC_Os01g04005.1	LOC_Os01g01570.1
LOC_Os01g04010.1	LOC_Os01g01590.1
LOC_Os01g04020.2	LOC_Os01g01600.1
LOC_Os01g04070.1	LOC_Os01g01610.1
LOC_Os01g04080.1	LOC_Os01g01620.1
LOC_Os01g04170.1	LOC_Os01g01640.1
LOC_Os01g04250.1	LOC_Os01g01650.1
LOC_Os01g04330.1	LOC_Os01g01660.1
LOC_Os01g04340.1	LOC_Os01g01670.2
LOC_Os01g04350.1	LOC_Os01g01689.3
LOC_Os01g04360.1	LOC_Os01g01700.1
LOC_Os01g04370.1	LOC_Os01g01710.1
LOC_Os01g04380.1	LOC_Os01g01720.1
LOC_Os01g04390.1	LOC_Os01g01740.1
LOC_Os01g04530.1	LOC_Os01g01770.1
LOC_Os01g04670.1	LOC_Os01g01780.1
LOC_Os01g04710.1	LOC_Os01g01790.1
LOC_Os01g04750.1	LOC_Os01g01800.2
LOC_Os01g04800.1	LOC_Os01g01830.1
LOC_Os01g04830.1	LOC_Os01g01840.1
LOC_Os01g04850.1	LOC_Os01g01850.1
LOC_Os01g04950.4	LOC_Os01g01860.1
LOC_Os01g05020.1	LOC_Os01g01870.1
LOC_Os01g05064.1	LOC_Os01g01890.1
LOC_Os01g05105.1	LOC_Os01g01900.1
LOC_Os01g05150.1	LOC_Os01g01910.1
LOC_Os01g05160.1	LOC_Os01g01920.1
LOC_Os01g05170.1	LOC_Os01g01925.1
LOC_Os01g05210.1	LOC_Os01g01940.1
LOC_Os01g05310.1	LOC_Os01g01960.1
LOC_Os01g05360.1	LOC_Os01g01970.1
LOC_Os01g05410.1	LOC_Os01g02000.1
LOC_Os01g05520.1	LOC_Os01g02010.1
LOC_Os01g05550.1	LOC_Os01g02020.1
LOC_Os01g05570.1	LOC_Os01g02040.1
LOC_Os01g05580.1	LOC_Os01g02050.1
LOC_Os01g05600.1	LOC_Os01g02060.1
LOC_Os01g05610.1	LOC_Os01g02080.1
LOC_Os01g05620.1	LOC_Os01g02090.1
LOC_Os01g05630.1	LOC_Os01g02100.1
LOC_Os01g05880.1	LOC_Os01g02110.1
LOC_Os01g05890.1	LOC_Os01g02120.1
LOC_Os01g06010.1	LOC_Os01g02180.1
LOC_Os01g06050.1	LOC_Os01g02190.1
LOC_Os01g06100.1	LOC_Os01g02200.1
LOC_Os01g06160.1	LOC_Os01g02210.1
LOC_Os01g06220.1	LOC_Os01g02220.1
LOC_Os01g06240.1	LOC_Os01g02230.1
LOC_Os01g06250.1	LOC_Os01g02240.1
LOC_Os01g06340.1	LOC_Os01g02250.1
LOC_Os01g06350.1	LOC_Os01g02260.1
LOC_Os01g06370.1	LOC_Os01g02270.1
LOC_Os01g06390.1	LOC_Os01g02280.1
LOC_Os01g06400.1	LOC_Os01g02290.1
LOC_Os01g06410.1	LOC_Os01g02300.1
LOC_Os01g06420.1	LOC_Os01g02310.1
LOC_Os01g06430.1	LOC_Os01g02320.1
LOC_Os01g06440.1	LOC_Os01g02334.1
LOC_Os01g06520.1	LOC_Os01g02350.1
LOC_Os01g06560.2	LOC_Os01g02360.1
LOC_Os01g06580.1	LOC_Os01g02370.1
LOC_Os01g06610.1	LOC_Os01g02380.1
LOC_Os01g06620.1	LOC_Os01g02390.1
LOC_Os01g06670.1	LOC_Os01g02400.3
LOC_Os01g06730.1	LOC_Os01g02410.1
LOC_Os01g06740.1	LOC_Os01g02420.1
LOC_Os01g06800.1	LOC_Os01g02430.1
LOC_Os01g06870.1	LOC_Os01g02440.1
LOC_Os01g06876.1	LOC_Os01g02450.1
LOC_Os01g06882.1	LOC_Os01g02470.1
LOC_Os01g06920.1	LOC_Os01g02480.1
LOC_Os01g06950.1	LOC_Os01g02490.1
LOC_Os01g06990.1	LOC_Os01g02500.1
LOC_Os01g07010.1	LOC_Os01g02520.1
LOC_Os01g07020.1	LOC_Os01g02530.1
LOC_Os01g07030.1	LOC_Os01g02540.1
LOC_Os01g07040.1	LOC_Os01g02550.1
LOC_Os01g07050.1	LOC_Os01g02560.1
LOC_Os01g07060.1	LOC_Os01g02570.1
LOC_Os01g07150.1	LOC_Os01g02580.1
LOC_Os01g07160.1	LOC_Os01g02590.1
LOC_Os01g07190.1	LOC_Os01g02600.1
LOC_Os01g07240.1	LOC_Os01g02610.1
LOC_Os01g07270.1	LOC_Os01g02629.1
LOC_Os01g07340.1	LOC_Os01g02650.1
LOC_Os01g07364.1	LOC_Os01g02660.1
LOC_Os01g07620.1	LOC_Os01g02670.1
LOC_Os01g07680.1	LOC_Os01g02680.1
LOC_Os01g07780.1	LOC_Os01g02690.1
LOC_Os01g07890.1	LOC_Os01g02700.1
LOC_Os01g07900.1	LOC_Os01g02710.1
LOC_Os01g07970.1	LOC_Os01g02720.2
LOC_Os01g07990.1	LOC_Os01g02730.1
LOC_Os01g08050.1	LOC_Os01g02740.1
LOC_Os01g08120.1	LOC_Os01g02750.1
LOC_Os01g08130.1	LOC_Os01g02760.1
LOC_Os01g08330.1	LOC_Os01g02770.1
LOC_Os01g08370.1	LOC_Os01g02780.1
LOC_Os01g08380.1	LOC_Os01g02790.1
LOC_Os01g08440.1	LOC_Os01g02800.1
LOC_Os01g08470.1	LOC_Os01g02810.1
LOC_Os01g08530.1	LOC_Os01g02830.1
LOC_Os01g08620.1	LOC_Os01g02840.1
LOC_Os01g08670.1	LOC_Os01g02860.1
LOC_Os01g08790.1	LOC_Os01g02870.1
LOC_Os01g08810.1	LOC_Os01g02880.1
LOC_Os01g08840.1	LOC_Os01g02884.1
LOC_Os01g08860.1	LOC_Os01g02890.1
LOC_Os01g08940.1	LOC_Os01g02900.2
LOC_Os01g08980.1	LOC_Os01g02910.1
LOC_Os01g09060.1	LOC_Os01g02920.1
LOC_Os01g09090.1	LOC_Os01g02930.1
LOC_Os01g09100.1	LOC_Os01g02940.4
LOC_Os01g09130.1	LOC_Os01g02950.1
LOC_Os01g09140.1	LOC_Os01g02960.1
LOC_Os01g09150.1	LOC_Os01g02970.1
LOC_Os01g09190.1	LOC_Os01g02980.1
LOC_Os01g09206.1	LOC_Os01g03010.1
LOC_Os01g09212.1	LOC_Os01g03020.1
LOC_Os01g09220.1	LOC_Os01g03030.1
LOC_Os01g09290.1	LOC_Os01g03040.1
LOC_Os01g09400.1	LOC_Os01g03050.1
LOC_Os01g09440.1	LOC_Os01g03060.1
LOC_Os01g09620.1	LOC_Os01g03070.1
LOC_Os01g09650.1	LOC_Os01g03090.1
LOC_Os01g09665.1	LOC_Os01g03100.2
LOC_Os01g09680.1	LOC_Os01g03110.1
LOC_Os01g09720.1	LOC_Os01g03144.1
LOC_Os01g09830.1	LOC_Os01g03160.1
LOC_Os01g09870.1	LOC_Os01g03170.1
LOC_Os01g09880.1	LOC_Os01g03190.1
LOC_Os01g10020.1	LOC_Os01g03200.1
LOC_Os01g10030.1	LOC_Os01g03220.1
LOC_Os01g10090.1	LOC_Os01g03230.1
LOC_Os01g10120.1	LOC_Os01g03240.1
LOC_Os01g10160.1	LOC_Os01g03260.1
LOC_Os01g10180.1	LOC_Os01g03270.1
LOC_Os01g10195.1	LOC_Os01g03280.1
LOC_Os01g10210.1	LOC_Os01g03290.1
LOC_Os01g10230.1	LOC_Os01g03300.1
LOC_Os01g10260.1	LOC_Os01g03370.1
LOC_Os01g10310.1	LOC_Os01g03400.1
LOC_Os01g10370.1	LOC_Os01g03410.1
LOC_Os01g10420.1	LOC_Os01g03420.1
LOC_Os01g10470.1	LOC_Os01g03429.1
LOC_Os01g10560.1	LOC_Os01g03440.1
LOC_Os01g10640.1	LOC_Os01g03452.1
LOC_Os01g10660.1	LOC_Os01g03490.1
LOC_Os01g10670.1	LOC_Os01g03500.1
LOC_Os01g10710.1	LOC_Os01g03510.1
LOC_Os01g10740.1	LOC_Os01g03520.1
LOC_Os01g10750.1	LOC_Os01g03530.1
LOC_Os01g10760.1	LOC_Os01g03549.1
LOC_Os01g10780.1	LOC_Os01g03570.1
LOC_Os01g10800.1	LOC_Os01g03580.1
LOC_Os01g10830.1	LOC_Os01g03590.1
LOC_Os01g10870.1	LOC_Os01g03600.1
LOC_Os01g10890.1	LOC_Os01g03610.1
LOC_Os01g10930.1	LOC_Os01g03620.1
LOC_Os01g10940.1	LOC_Os01g03630.1
LOC_Os01g10950.1	LOC_Os01g03640.1
LOC_Os01g10960.1	LOC_Os01g03650.1
LOC_Os01g11010.1	LOC_Os01g03660.2
LOC_Os01g11020.1	LOC_Os01g03670.1
LOC_Os01g11080.1	LOC_Os01g03690.1
LOC_Os01g11240.1	LOC_Os01g03710.1
LOC_Os01g11270.1	LOC_Os01g03720.1
LOC_Os01g11280.1	LOC_Os01g03730.1
LOC_Os01g11300.1	LOC_Os01g03740.1
LOC_Os01g11310.1	LOC_Os01g03750.1
LOC_Os01g11340.1	LOC_Os01g03760.2
LOC_Os01g11390.1	LOC_Os01g03780.1
LOC_Os01g11460.1	LOC_Os01g03800.1
LOC_Os01g11470.1	LOC_Os01g03820.1
LOC_Os01g11480.1	LOC_Os01g03830.1
LOC_Os01g11490.1	LOC_Os01g03840.1
LOC_Os01g11500.1	LOC_Os01g03870.1
LOC_Os01g11510.1	LOC_Os01g03890.1
LOC_Os01g11520.1	LOC_Os01g03914.3
LOC_Os01g11770.1	LOC_Os01g03950.1
LOC_Os01g11780.1	LOC_Os01g03960.1
LOC_Os01g11970.1	LOC_Os01g03989.1
LOC_Os01g12000.1	LOC_Os01g04030.1
LOC_Os01g12060.1	LOC_Os01g04040.1
LOC_Os01g12140.1	LOC_Os01g04050.1
LOC_Os01g12190.1	LOC_Os01g04090.1
LOC_Os01g12290.1	LOC_Os01g04100.1
LOC_Os01g12310.1	LOC_Os01g04110.1
LOC_Os01g12410.1	LOC_Os01g04120.1
LOC_Os01g12420.1	LOC_Os01g04130.1
LOC_Os01g12430.1	LOC_Os01g04140.1
LOC_Os01g12440.1	LOC_Os01g04150.1
LOC_Os01g12580.1	LOC_Os01g04160.1
LOC_Os01g12610.1	LOC_Os01g04180.1
LOC_Os01g12630.1	LOC_Os01g04190.4
LOC_Os01g12690.1	LOC_Os01g04200.3
LOC_Os01g12780.1	LOC_Os01g04210.1
LOC_Os01g12990.1	LOC_Os01g04220.1
LOC_Os01g13024.1	LOC_Os01g04230.1
LOC_Os01g13040.1	LOC_Os01g04260.1
LOC_Os01g13180.1	LOC_Os01g04280.1
LOC_Os01g13380.1	LOC_Os01g04290.1
LOC_Os01g13440.1	LOC_Os01g04300.1
LOC_Os01g13450.1	LOC_Os01g04310.1
LOC_Os01g13480.1	LOC_Os01g04320.1
LOC_Os01g13670.1	LOC_Os01g04324.1
LOC_Os01g13780.1	LOC_Os01g04409.1
LOC_Os01g13850.1	LOC_Os01g04430.1
LOC_Os01g13870.1	LOC_Os01g04440.1
LOC_Os01g13900.1	LOC_Os01g04450.1
LOC_Os01g13920.1	LOC_Os01g04460.1
LOC_Os01g13950.1	LOC_Os01g04470.1
LOC_Os01g13990.1	LOC_Os01g04480.1
LOC_Os01g14030.1	LOC_Os01g04490.1
LOC_Os01g14110.1	LOC_Os01g04500.1
LOC_Os01g14130.1	LOC_Os01g04510.1
LOC_Os01g14210.1	LOC_Os01g04520.1
LOC_Os01g14230.1	LOC_Os01g04540.1
LOC_Os01g14280.1	LOC_Os01g04550.1
LOC_Os01g14320.1	LOC_Os01g04560.1
LOC_Os01g14390.1	LOC_Os01g04570.1
LOC_Os01g14400.1	LOC_Os01g04580.1
LOC_Os01g14430.1	LOC_Os01g04590.1
LOC_Os01g14450.1	LOC_Os01g04600.2
LOC_Os01g14460.1	LOC_Os01g04610.1
LOC_Os01g14514.1	LOC_Os01g04620.2
LOC_Os01g14520.1	LOC_Os01g04630.1
LOC_Os01g14540.1	LOC_Os01g04640.1
LOC_Os01g14620.1	LOC_Os01g04650.1
LOC_Os01g14630.1	LOC_Os01g04660.2
LOC_Os01g14640.1	LOC_Os01g04680.1
LOC_Os01g14720.1	LOC_Os01g04699.1
LOC_Os01g14760.1	LOC_Os01g04720.2
LOC_Os01g14800.1	LOC_Os01g04730.1
LOC_Os01g14850.1	LOC_Os01g04740.1
LOC_Os01g14926.1	LOC_Os01g04770.1
LOC_Os01g14940.1	LOC_Os01g04780.1
LOC_Os01g14970.1	LOC_Os01g04790.1
LOC_Os01g15060.1	LOC_Os01g04814.3
LOC_Os01g15150.1	LOC_Os01g04840.1
LOC_Os01g15229.1	LOC_Os01g04860.1
LOC_Os01g15240.1	LOC_Os01g04870.1
LOC_Os01g15250.1	LOC_Os01g04880.1
LOC_Os01g15270.1	LOC_Os01g04900.2
LOC_Os01g15320.1	LOC_Os01g04910.1
LOC_Os01g15340.1	LOC_Os01g04920.1
LOC_Os01g15380.1	LOC_Os01g04930.1
LOC_Os01g15420.1	LOC_Os01g04960.1
LOC_Os01g15530.1	LOC_Os01g04980.1
LOC_Os01g15550.1	LOC_Os01g04990.1
LOC_Os01g15560.1	LOC_Os01g05000.1
LOC_Os01g15580.1	LOC_Os01g05010.1
LOC_Os01g15590.1	LOC_Os01g05030.1
LOC_Os01g15650.1	LOC_Os01g05040.1
LOC_Os01g15840.1	LOC_Os01g05050.1
LOC_Os01g15960.1	LOC_Os01g05060.1
LOC_Os01g15990.1	LOC_Os01g05070.1
LOC_Os01g16020.1	LOC_Os01g05080.2
LOC_Os01g16120.1	LOC_Os01g05090.1
LOC_Os01g16200.1	LOC_Os01g05100.1
LOC_Os01g16230.1	LOC_Os01g05120.1
LOC_Os01g16270.1	LOC_Os01g05130.1
LOC_Os01g16470.1	LOC_Os01g05140.1
LOC_Os01g16490.1	LOC_Os01g05180.1
LOC_Os01g16570.1	LOC_Os01g05200.1
LOC_Os01g16650.1	LOC_Os01g05220.1
LOC_Os01g16670.1	LOC_Os01g05250.1
LOC_Os01g16770.1	LOC_Os01g05260.1
LOC_Os01g16930.1	LOC_Os01g05280.1
LOC_Os01g16990.1	LOC_Os01g05289.1
LOC_Os01g17050.1	LOC_Os01g05320.1
LOC_Os01g17090.1	LOC_Os01g05330.1
LOC_Os01g17100.1	LOC_Os01g05340.1
LOC_Os01g17380.1	LOC_Os01g05350.1
LOC_Os01g18080.1	LOC_Os01g05370.1
LOC_Os01g18090.1	LOC_Os01g05380.1
LOC_Os01g18150.1	LOC_Os01g05400.1
LOC_Os01g18160.1	LOC_Os01g05420.1
LOC_Os01g18300.1	LOC_Os01g05430.1
LOC_Os01g18340.1	LOC_Os01g05440.1
LOC_Os01g18420.1	LOC_Os01g05450.1
LOC_Os01g18440.1	LOC_Os01g05460.1
LOC_Os01g18520.1	LOC_Os01g05470.1
LOC_Os01g18730.1	LOC_Os01g05480.3
LOC_Os01g18760.1	LOC_Os01g05490.2
LOC_Os01g18770.1	LOC_Os01g05500.2
LOC_Os01g18980.1	LOC_Os01g05510.4
LOC_Os01g19070.1	LOC_Os01g05530.1
LOC_Os01g19080.1	LOC_Os01g05540.1
LOC_Os01g19090.1	LOC_Os01g05560.1
LOC_Os01g19250.1	LOC_Os01g05590.1
LOC_Os01g19280.1	LOC_Os01g05640.1
LOC_Os01g19330.1	LOC_Os01g05650.1
LOC_Os01g19340.1	LOC_Os01g05660.1
LOC_Os01g19350.1	LOC_Os01g05670.1
LOC_Os01g19420.1	LOC_Os01g05680.1
LOC_Os01g19430.1	LOC_Os01g05694.1
LOC_Os01g19570.1	LOC_Os01g05710.1
LOC_Os01g19670.1	LOC_Os01g05720.1
LOC_Os01g19740.1	LOC_Os01g05730.1
LOC_Os01g19750.1	LOC_Os01g05744.1
LOC_Os01g19780.1	LOC_Os01g05770.1
LOC_Os01g19790.1	LOC_Os01g05780.1
LOC_Os01g19880.1	LOC_Os01g05790.1
LOC_Os01g19910.1	LOC_Os01g05800.1
LOC_Os01g19930.1	LOC_Os01g05810.1
LOC_Os01g20030.1	LOC_Os01g05820.1
LOC_Os01g20060.1	LOC_Os01g05830.1
LOC_Os01g20070.1	LOC_Os01g05840.1
LOC_Os01g20100.1	LOC_Os01g05850.1
LOC_Os01g20140.1	LOC_Os01g05860.1
LOC_Os01g20200.1	LOC_Os01g05870.1
LOC_Os01g20720.1	LOC_Os01g05900.1
LOC_Os01g20730.1	LOC_Os01g05940.1
LOC_Os01g20780.1	LOC_Os01g05960.1
LOC_Os01g20870.1	LOC_Os01g05970.1
LOC_Os01g20894.1	LOC_Os01g05980.1
LOC_Os01g20910.1	LOC_Os01g06000.1
LOC_Os01g20920.1	LOC_Os01g06020.1
LOC_Os01g20950.1	LOC_Os01g06030.1
LOC_Os01g21050.1	LOC_Os01g06040.1
LOC_Os01g21080.1	LOC_Os01g06060.1
LOC_Os01g21100.1	LOC_Os01g06070.1
LOC_Os01g21130.1	LOC_Os01g06080.1
LOC_Os01g21135.1	LOC_Os01g06090.1
LOC_Os01g21170.1	LOC_Os01g06110.1
LOC_Os01g21340.1	LOC_Os01g06120.1
LOC_Os01g21380.1	LOC_Os01g06130.1
LOC_Os01g21390.1	LOC_Os01g06140.1
LOC_Os01g21400.1	LOC_Os01g06150.1
LOC_Os01g21542.1	LOC_Os01g06170.1
LOC_Os01g21550.1	LOC_Os01g06180.1
LOC_Os01g21560.1	LOC_Os01g06200.1
LOC_Os01g21580.1	LOC_Os01g06210.1
LOC_Os01g21585.1	LOC_Os01g06260.1
LOC_Os01g21590.1	LOC_Os01g06270.1
LOC_Os01g21750.1	LOC_Os01g06280.1
LOC_Os01g21870.1	LOC_Os01g06290.4
LOC_Os01g21880.1	LOC_Os01g06300.1
LOC_Os01g21920.1	LOC_Os01g06310.1
LOC_Os01g21930.1	LOC_Os01g06320.1
LOC_Os01g22000.1	LOC_Os01g06330.1
LOC_Os01g22010.2	LOC_Os01g06360.1
LOC_Os01g22030.1	LOC_Os01g06380.1
LOC_Os01g22300.1	LOC_Os01g06450.1
LOC_Os01g22380.1	LOC_Os01g06454.1
LOC_Os01g22440.1	LOC_Os01g06460.1
LOC_Os01g22490.1	LOC_Os01g06470.1
LOC_Os01g22560.1	LOC_Os01g06490.1
LOC_Os01g22620.1	LOC_Os01g06500.1
LOC_Os01g22650.1	LOC_Os01g06510.1
LOC_Os01g22700.1	LOC_Os01g06530.1
LOC_Os01g22710.1	LOC_Os01g06540.1
LOC_Os01g22990.2	LOC_Os01g06550.1
LOC_Os01g23080.1	LOC_Os01g06590.1
LOC_Os01g23190.1	LOC_Os01g06600.2
LOC_Os01g23200.1	LOC_Os01g06630.1
LOC_Os01g23230.1	LOC_Os01g06640.3
LOC_Os01g23239.1	LOC_Os01g06650.1
LOC_Os01g23280.1	LOC_Os01g06660.1
LOC_Os01g23400.1	LOC_Os01g06680.1
LOC_Os01g23470.1	LOC_Os01g06690.1
LOC_Os01g23480.1	LOC_Os01g06700.1
LOC_Os01g23500.1	LOC_Os01g06710.1
LOC_Os01g23520.1	LOC_Os01g06720.1
LOC_Os01g23600.1	LOC_Os01g06750.1
LOC_Os01g23650.1	LOC_Os01g06760.1
LOC_Os01g23700.1	LOC_Os01g06770.1
LOC_Os01g23705.1	LOC_Os01g06790.1
LOC_Os01g23730.1	LOC_Os01g06810.1
LOC_Os01g23750.1	LOC_Os01g06820.1
LOC_Os01g23760.1	LOC_Os01g06836.1
LOC_Os01g23810.1	LOC_Os01g06852.1
LOC_Os01g23820.1	LOC_Os01g06890.1
LOC_Os01g23850.1	LOC_Os01g06900.1
LOC_Os01g23870.1	LOC_Os01g06940.1
LOC_Os01g23880.1	LOC_Os01g06960.1
LOC_Os01g23900.1	LOC_Os01g06980.1
LOC_Os01g23990.1	LOC_Os01g07000.1
LOC_Os01g24110.1	LOC_Os01g07070.3
LOC_Os01g24270.1	LOC_Os01g07080.1
LOC_Os01g24310.1	LOC_Os01g07090.1
LOC_Os01g24320.1	LOC_Os01g07100.1
LOC_Os01g24380.1	LOC_Os01g07110.1
LOC_Os01g24430.1	LOC_Os01g07120.2
LOC_Os01g24440.1	LOC_Os01g07130.1
LOC_Os01g24450.1	LOC_Os01g07140.2
LOC_Os01g24460.1	LOC_Os01g07170.1
LOC_Os01g24640.1	LOC_Os01g07180.1
LOC_Os01g24720.1	LOC_Os01g07200.1
LOC_Os01g24730.1	LOC_Os01g07212.1
LOC_Os01g24740.1	LOC_Os01g07250.1
LOC_Os01g24764.1	LOC_Os01g07260.1
LOC_Os01g24790.1	LOC_Os01g07280.1
LOC_Os01g24810.1	LOC_Os01g07300.1
LOC_Os01g24830.1	LOC_Os01g07310.3
LOC_Os01g24970.1	LOC_Os01g07320.1
LOC_Os01g25065.1	LOC_Os01g07330.3
LOC_Os01g25080.1	LOC_Os01g07350.1
LOC_Os01g25130.1	LOC_Os01g07360.1
LOC_Os01g25140.1	LOC_Os01g07370.2
LOC_Os01g25270.1	LOC_Os01g07376.1
LOC_Os01g25300.1	LOC_Os01g07382.1
LOC_Os01g25460.1	LOC_Os01g07390.1
LOC_Os01g25540.1	LOC_Os01g07400.2
LOC_Os01g25560.1	LOC_Os01g07410.1
LOC_Os01g25590.1	LOC_Os01g07420.1
LOC_Os01g25640.1	LOC_Os01g07430.1
LOC_Os01g25720.1	LOC_Os01g07450.1
LOC_Os01g25730.1	LOC_Os01g07480.1
LOC_Os01g25800.1	LOC_Os01g07490.1
LOC_Os01g25940.1	LOC_Os01g07500.1
LOC_Os01g25970.1	LOC_Os01g07520.1
LOC_Os01g25980.1	LOC_Os01g07530.1
LOC_Os01g26070.1	LOC_Os01g07540.1
LOC_Os01g26100.1	LOC_Os01g07550.1
LOC_Os01g26150.1	LOC_Os01g07560.1
LOC_Os01g26270.1	LOC_Os01g07570.1
LOC_Os01g26310.1	LOC_Os01g07590.1
LOC_Os01g26330.1	LOC_Os01g07600.1
LOC_Os01g26370.1	LOC_Os01g07610.1
LOC_Os01g27070.1	LOC_Os01g07630.1
LOC_Os01g27100.1	LOC_Os01g07640.1
LOC_Os01g27120.1	LOC_Os01g07660.1
LOC_Os01g27140.1	LOC_Os01g07670.1
LOC_Os01g27180.1	LOC_Os01g07700.3
LOC_Os01g27190.1	LOC_Os01g07710.1
LOC_Os01g27350.1	LOC_Os01g07720.2
LOC_Os01g27470.1	LOC_Os01g07730.1
LOC_Os01g27490.1	LOC_Os01g07740.1
LOC_Os01g27510.1	LOC_Os01g07750.1
LOC_Os01g27600.1	LOC_Os01g07760.1
LOC_Os01g27650.1	LOC_Os01g07770.1
LOC_Os01g27680.1	LOC_Os01g07790.1
LOC_Os01g27690.1	LOC_Os01g07800.1
LOC_Os01g27710.1	LOC_Os01g07810.3
LOC_Os01g27834.1	LOC_Os01g07820.1
LOC_Os01g27850.1	LOC_Os01g07830.1
LOC_Os01g27860.1	LOC_Os01g07840.1
LOC_Os01g27910.1	LOC_Os01g07850.1
LOC_Os01g27920.1	LOC_Os01g07860.1
LOC_Os01g27950.1	LOC_Os01g07870.1
LOC_Os01g27970.1	LOC_Os01g07880.1
LOC_Os01g27980.1	LOC_Os01g07910.1
LOC_Os01g27990.2	LOC_Os01g07920.2
LOC_Os01g28050.1	LOC_Os01g07930.1
LOC_Os01g28080.1	LOC_Os01g07940.1
LOC_Os01g28089.1	LOC_Os01g07950.1
LOC_Os01g28220.1	LOC_Os01g07960.2
LOC_Os01g28230.1	LOC_Os01g07980.1
LOC_Os01g28450.1	LOC_Os01g08000.2
LOC_Os01g28500.1	LOC_Os01g08010.2
LOC_Os01g28510.1	LOC_Os01g08020.1
LOC_Os01g28520.1	LOC_Os01g08060.1
LOC_Os01g28570.1	LOC_Os01g08070.1
LOC_Os01g28590.1	LOC_Os01g08090.1
LOC_Os01g28640.1	LOC_Os01g08100.1
LOC_Os01g28650.1	LOC_Os01g08110.1
LOC_Os01g28730.1	LOC_Os01g08140.1
LOC_Os01g28790.1	LOC_Os01g08150.1
LOC_Os01g28920.1	LOC_Os01g08160.1
LOC_Os01g28930.1	LOC_Os01g08170.1
LOC_Os01g28940.1	LOC_Os01g08180.1
LOC_Os01g28960.1	LOC_Os01g08190.2
LOC_Os01g28980.1	LOC_Os01g08200.1
LOC_Os01g29030.1	LOC_Os01g08220.1
LOC_Os01g29090.1	LOC_Os01g08250.1
LOC_Os01g29200.1	LOC_Os01g08260.1
LOC_Os01g29240.1	LOC_Os01g08270.4
LOC_Os01g29280.1	LOC_Os01g08280.2
LOC_Os01g29300.1	LOC_Os01g08290.1
LOC_Os01g29330.1	LOC_Os01g08310.1
LOC_Os01g29380.1	LOC_Os01g08320.1
LOC_Os01g29540.1	LOC_Os01g08340.1
LOC_Os01g29570.1	LOC_Os01g08350.1
LOC_Os01g29600.1	LOC_Os01g08360.1
LOC_Os01g29640.1	LOC_Os01g08390.1
LOC_Os01g29660.1	LOC_Os01g08400.1
LOC_Os01g29700.1	LOC_Os01g08410.1
LOC_Os01g29880.1	LOC_Os01g08420.1
LOC_Os01g31090.1	LOC_Os01g08430.1
LOC_Os01g31140.1	LOC_Os01g08450.1
LOC_Os01g31170.1	LOC_Os01g08460.1
LOC_Os01g31210.1	LOC_Os01g08464.1
LOC_Os01g31250.1	LOC_Os01g08480.1
LOC_Os01g31290.1	LOC_Os01g08490.1
LOC_Os01g31320.1	LOC_Os01g08500.1
LOC_Os01g31370.1	LOC_Os01g08510.1
LOC_Os01g31380.1	LOC_Os01g08520.1
LOC_Os01g31450.1	LOC_Os01g08540.1
LOC_Os01g31540.1	LOC_Os01g08550.1
LOC_Os01g31560.1	LOC_Os01g08560.1
LOC_Os01g31570.1	LOC_Os01g08570.1
LOC_Os01g31610.1	LOC_Os01g08580.1
LOC_Os01g31700.1	LOC_Os01g08600.1
LOC_Os01g31850.1	LOC_Os01g08610.1
LOC_Os01g31890.1	LOC_Os01g08630.1
LOC_Os01g31940.1	LOC_Os01g08650.1
LOC_Os01g32080.2	LOC_Os01g08660.1
LOC_Os01g32120.1	LOC_Os01g08680.1
LOC_Os01g32380.1	LOC_Os01g08690.1
LOC_Os01g32420.1	LOC_Os01g08700.8
LOC_Os01g32450.1	LOC_Os01g08710.1
LOC_Os01g32460.1	LOC_Os01g08720.1
LOC_Os01g32480.1	LOC_Os01g08730.1
LOC_Os01g32560.1	LOC_Os01g08750.1
LOC_Os01g32590.1	LOC_Os01g08760.1
LOC_Os01g32650.1	LOC_Os01g08770.1
LOC_Os01g32670.1	LOC_Os01g08780.1
LOC_Os01g32680.1	LOC_Os01g08800.1
LOC_Os01g32770.1	LOC_Os01g08814.1
LOC_Os01g32810.1	LOC_Os01g08820.1
LOC_Os01g32880.1	LOC_Os01g08830.2
LOC_Os01g32890.1	LOC_Os01g08850.1
LOC_Os01g32920.1	LOC_Os01g08880.1
LOC_Os01g33270.1	LOC_Os01g08890.1
LOC_Os01g33480.1	LOC_Os01g08930.1
LOC_Os01g33490.1	LOC_Os01g08950.1
LOC_Os01g33560.1	LOC_Os01g08960.1
LOC_Os01g33615.1	LOC_Os01g08970.2
LOC_Os01g33640.1	LOC_Os01g08990.1
LOC_Os01g33650.1	LOC_Os01g09000.1
LOC_Os01g33830.1	LOC_Os01g09010.1
LOC_Os01g34050.1	LOC_Os01g09020.1
LOC_Os01g34090.1	LOC_Os01g09030.1
LOC_Os01g34100.1	LOC_Os01g09050.1
LOC_Os01g34120.1	LOC_Os01g09080.1
LOC_Os01g34130.1	LOC_Os01g09120.2
LOC_Os01g34220.1	LOC_Os01g09160.1
LOC_Os01g34270.1	LOC_Os01g09170.1
LOC_Os01g34460.1	LOC_Os01g09200.1
LOC_Os01g34470.1	LOC_Os01g09230.1
LOC_Os01g34560.1	LOC_Os01g09240.1
LOC_Os01g34580.1	LOC_Os01g09246.1
LOC_Os01g34590.1	LOC_Os01g09252.1
LOC_Os01g34600.1	LOC_Os01g09260.1
LOC_Os01g34740.1	LOC_Os01g09280.1
LOC_Os01g34790.1	LOC_Os01g09300.1
LOC_Os01g34980.1	LOC_Os01g09305.1
LOC_Os01g35000.1	LOC_Os01g09310.1
LOC_Os01g35100.1	LOC_Os01g09320.1
LOC_Os01g35120.1	LOC_Os01g09330.1
LOC_Os01g35280.1	LOC_Os01g09340.1
LOC_Os01g35300.1	LOC_Os01g09360.1
LOC_Os01g35360.1	LOC_Os01g09370.1
LOC_Os01g35370.1	LOC_Os01g09384.1
LOC_Os01g35630.1	LOC_Os01g09410.1
LOC_Os01g35670.1	LOC_Os01g09420.1
LOC_Os01g35780.1	LOC_Os01g09430.1
LOC_Os01g35810.1	LOC_Os01g09450.2
LOC_Os01g35880.1	LOC_Os01g09460.1
LOC_Os01g36030.1	LOC_Os01g09470.1
LOC_Os01g36064.1	LOC_Os01g09490.1
LOC_Os01g36090.1	LOC_Os01g09500.1
LOC_Os01g36110.1	LOC_Os01g09510.4
LOC_Os01g36120.1	LOC_Os01g09520.1
LOC_Os01g36130.1	LOC_Os01g09530.1
LOC_Os01g36220.1	LOC_Os01g09540.1
LOC_Os01g36310.1	LOC_Os01g09550.4
LOC_Os01g36380.1	LOC_Os01g09560.1
LOC_Os01g36540.1	LOC_Os01g09570.1
LOC_Os01g36600.1	LOC_Os01g09580.1
LOC_Os01g36610.1	LOC_Os01g09590.1
LOC_Os01g36620.1	LOC_Os01g09600.1
LOC_Os01g36810.1	LOC_Os01g09610.1
LOC_Os01g37180.1	LOC_Os01g09640.1
LOC_Os01g37200.1	LOC_Os01g09660.1
LOC_Os01g37240.1	LOC_Os01g09670.1
LOC_Os01g37270.1	LOC_Os01g09690.1
LOC_Os01g37325.1	LOC_Os01g09700.1
LOC_Os01g37370.1	LOC_Os01g09710.1
LOC_Os01g37420.1	LOC_Os01g09730.1
LOC_Os01g37520.1	LOC_Os01g09740.1
LOC_Os01g37660.1	LOC_Os01g09750.1
LOC_Os01g37670.1	LOC_Os01g09760.1
LOC_Os01g37720.1	LOC_Os01g09770.1
LOC_Os01g37750.1	LOC_Os01g09790.1
LOC_Os01g37810.1	LOC_Os01g09800.1
LOC_Os01g38000.1	LOC_Os01g09810.1
LOC_Os01g38010.1	LOC_Os01g09850.3
LOC_Os01g38058.1	LOC_Os01g09860.1
LOC_Os01g38070.1	LOC_Os01g09890.1
LOC_Os01g38110.1	LOC_Os01g09900.1
LOC_Os01g38190.1	LOC_Os01g09930.1
LOC_Os01g38310.1	LOC_Os01g09960.1
LOC_Os01g38380.1	LOC_Os01g09980.1
LOC_Os01g38490.1	LOC_Os01g09990.1
LOC_Os01g38520.1	LOC_Os01g10000.1
LOC_Os01g38560.1	LOC_Os01g10010.1
LOC_Os01g38640.1	LOC_Os01g10040.1
LOC_Os01g38650.1	LOC_Os01g10050.2
LOC_Os01g38660.1	LOC_Os01g10060.1
LOC_Os01g38710.1	LOC_Os01g10070.1
LOC_Os01g38760.1	LOC_Os01g10080.2
LOC_Os01g38830.1	LOC_Os01g10100.2
LOC_Os01g38910.1	LOC_Os01g10110.1
LOC_Os01g38960.1	LOC_Os01g10130.1
LOC_Os01g39030.1	LOC_Os01g10140.2
LOC_Os01g39040.1	LOC_Os01g10150.1
LOC_Os01g39070.1	LOC_Os01g10240.1
LOC_Os01g39136.1	LOC_Os01g10250.2
LOC_Os01g39150.1	LOC_Os01g10270.1
LOC_Os01g39160.1	LOC_Os01g10280.3
LOC_Os01g39210.1	LOC_Os01g10290.2
LOC_Os01g39220.1	LOC_Os01g10300.1
LOC_Os01g39230.1	LOC_Os01g10320.1
LOC_Os01g39280.1	LOC_Os01g10340.1
LOC_Os01g39290.1	LOC_Os01g10350.1
LOC_Os01g39340.1	LOC_Os01g10380.1
LOC_Os01g39385.1	LOC_Os01g10390.1
LOC_Os01g39440.1	LOC_Os01g10400.1
LOC_Os01g39450.1	LOC_Os01g10410.1
LOC_Os01g39690.1	LOC_Os01g10430.1
LOC_Os01g39760.1	LOC_Os01g10440.1
LOC_Os01g39870.1	LOC_Os01g10450.1
LOC_Os01g39920.1	LOC_Os01g10460.1
LOC_Os01g39930.1	LOC_Os01g10480.1
LOC_Os01g39950.1	LOC_Os01g10490.1
LOC_Os01g39990.1	LOC_Os01g10504.2
LOC_Os01g40070.1	LOC_Os01g10520.1
LOC_Os01g40180.1	LOC_Os01g10530.2
LOC_Os01g40190.1	LOC_Os01g10580.1
LOC_Os01g40290.1	LOC_Os01g10590.1
LOC_Os01g40480.1	LOC_Os01g10600.1
LOC_Os01g40540.1	LOC_Os01g10610.1
LOC_Os01g40600.1	LOC_Os01g10630.2
LOC_Os01g40680.1	LOC_Os01g10680.1
LOC_Os01g40720.1	LOC_Os01g10690.1
LOC_Os01g40730.1	LOC_Os01g10700.1
LOC_Os01g40760.1	LOC_Os01g10720.1
LOC_Os01g40970.1	LOC_Os01g10770.1
LOC_Os01g41120.1	LOC_Os01g10790.1
LOC_Os01g41145.1	LOC_Os01g10810.1
LOC_Os01g41180.1	LOC_Os01g10820.1
LOC_Os01g41390.1	LOC_Os01g10840.1
LOC_Os01g41410.1	LOC_Os01g10850.1
LOC_Os01g41430.1	LOC_Os01g10860.1
LOC_Os01g41516.1	LOC_Os01g10900.1
LOC_Os01g41550.1	LOC_Os01g10910.1
LOC_Os01g41670.1	LOC_Os01g10920.1
LOC_Os01g41710.1	LOC_Os01g10970.1
LOC_Os01g41750.1	LOC_Os01g10980.1
LOC_Os01g41760.1	LOC_Os01g10990.1
LOC_Os01g41770.1	LOC_Os01g11000.1
LOC_Os01g41780.1	LOC_Os01g11040.1
LOC_Os01g41920.1	LOC_Os01g11054.1
LOC_Os01g41930.1	LOC_Os01g11070.1
LOC_Os01g41990.1	LOC_Os01g11110.2
LOC_Os01g42000.1	LOC_Os01g11120.1
LOC_Os01g42024.1	LOC_Os01g11130.1
LOC_Os01g42130.1	LOC_Os01g11140.1
LOC_Os01g42140.1	LOC_Os01g11150.1
LOC_Os01g42170.1	LOC_Os01g11160.1
LOC_Os01g42200.1	LOC_Os01g11170.1
LOC_Os01g42220.1	LOC_Os01g11190.1
LOC_Os01g42280.1	LOC_Os01g11200.1
LOC_Os01g42340.1	LOC_Os01g11210.1
LOC_Os01g42420.1	LOC_Os01g11220.1
LOC_Os01g42700.1	LOC_Os01g11230.1
LOC_Os01g42740.1	LOC_Os01g11250.1
LOC_Os01g42760.1	LOC_Os01g11260.1
LOC_Os01g42820.1	LOC_Os01g11320.1
LOC_Os01g42840.1	LOC_Os01g11330.1
LOC_Os01g42900.1	LOC_Os01g11350.1
LOC_Os01g43080.1	LOC_Os01g11360.1
LOC_Os01g43200.1	LOC_Os01g11370.1
LOC_Os01g43270.1	LOC_Os01g11414.1
LOC_Os01g43274.1	LOC_Os01g11430.1
LOC_Os01g43280.1	LOC_Os01g11450.1
LOC_Os01g43290.1	LOC_Os01g11550.1
LOC_Os01g43300.1	LOC_Os01g11570.1
LOC_Os01g43310.1	LOC_Os01g11580.1
LOC_Os01g43372.1	LOC_Os01g11590.2
LOC_Os01g43430.1	LOC_Os01g11620.1
LOC_Os01g43440.1	LOC_Os01g11650.2
LOC_Os01g43510.1	LOC_Os01g11660.1
LOC_Os01g43570.1	LOC_Os01g11670.1
LOC_Os01g43610.1	LOC_Os01g11680.1
LOC_Os01g43790.1	LOC_Os01g11700.2
LOC_Os01g43830.1	LOC_Os01g11710.1
LOC_Os01g43890.1	LOC_Os01g11720.1
LOC_Os01g43895.1	LOC_Os01g11730.1
LOC_Os01g43940.1	LOC_Os01g11740.1
LOC_Os01g43950.1	LOC_Os01g11750.1
LOC_Os01g44010.1	LOC_Os01g11760.1
LOC_Os01g44120.1	LOC_Os01g11790.1
LOC_Os01g44140.1	LOC_Os01g11810.1
LOC_Os01g44160.1	LOC_Os01g11820.1
LOC_Os01g44190.1	LOC_Os01g11830.1
LOC_Os01g44240.1	LOC_Os01g11840.1
LOC_Os01g44290.1	LOC_Os01g11850.1
LOC_Os01g44320.1	LOC_Os01g11860.1
LOC_Os01g44350.1	LOC_Os01g11870.1
LOC_Os01g44390.2	LOC_Os01g11880.1
LOC_Os01g44950.1	LOC_Os01g11900.1
LOC_Os01g45100.1	LOC_Os01g11910.1
LOC_Os01g45110.1	LOC_Os01g11920.1
LOC_Os01g45120.1	LOC_Os01g11940.1
LOC_Os01g45140.1	LOC_Os01g11946.2
LOC_Os01g45160.1	LOC_Os01g11952.1
LOC_Os01g45250.1	LOC_Os01g11960.1
LOC_Os01g45260.1	LOC_Os01g11980.1
LOC_Os01g45310.1	LOC_Os01g11990.1
LOC_Os01g45320.1	LOC_Os01g12020.1
LOC_Os01g45340.1	LOC_Os01g12030.1
LOC_Os01g45400.1	LOC_Os01g12040.1
LOC_Os01g45410.1	LOC_Os01g12070.1
LOC_Os01g45420.1	LOC_Os01g12080.3
LOC_Os01g45490.1	LOC_Os01g12090.1
LOC_Os01g45510.1	LOC_Os01g12100.1
LOC_Os01g45540.1	LOC_Os01g12110.1
LOC_Os01g45624.1	LOC_Os01g12130.1
LOC_Os01g45630.1	LOC_Os01g12150.1
LOC_Os01g45650.1	LOC_Os01g12160.2
LOC_Os01g45659.1	LOC_Os01g12170.1
LOC_Os01g45670.1	LOC_Os01g12180.1
LOC_Os01g45700.1	LOC_Os01g12200.1
LOC_Os01g45720.1	LOC_Os01g12210.1
LOC_Os01g45830.1	LOC_Os01g12220.1
LOC_Os01g45850.1	LOC_Os01g12230.1
LOC_Os01g45860.1	LOC_Os01g12240.1
LOC_Os01g45914.1	LOC_Os01g12250.1
LOC_Os01g46050.1	LOC_Os01g12260.1
LOC_Os01g46230.1	LOC_Os01g12280.1
LOC_Os01g46260.1	LOC_Os01g12304.1
LOC_Os01g46270.1	LOC_Os01g12320.1
LOC_Os01g46310.1	LOC_Os01g12330.1
LOC_Os01g46320.1	LOC_Os01g12340.1
LOC_Os01g46390.1	LOC_Os01g12350.1
LOC_Os01g46430.1	LOC_Os01g12360.1
LOC_Os01g46620.1	LOC_Os01g12374.1
LOC_Os01g46640.1	LOC_Os01g12381.1
LOC_Os01g46870.1	LOC_Os01g12390.1
LOC_Os01g46910.1	LOC_Os01g12400.2
LOC_Os01g47040.1	LOC_Os01g12460.1
LOC_Os01g47070.1	LOC_Os01g12464.1
LOC_Os01g47090.1	LOC_Os01g12470.1
LOC_Os01g47100.1	LOC_Os01g12480.1
LOC_Os01g47110.1	LOC_Os01g12490.1
LOC_Os01g47130.1	LOC_Os01g12500.1
LOC_Os01g47150.1	LOC_Os01g12520.1
LOC_Os01g47180.1	LOC_Os01g12530.5
LOC_Os01g47220.1	LOC_Os01g12540.2
LOC_Os01g47270.1	LOC_Os01g12550.1
LOC_Os01g47290.1	LOC_Os01g12560.1
LOC_Os01g47300.1	LOC_Os01g12570.1
LOC_Os01g47330.1	LOC_Os01g12590.1
LOC_Os01g47340.2	LOC_Os01g12600.1
LOC_Os01g47440.1	LOC_Os01g12640.2
LOC_Os01g47570.1	LOC_Os01g12650.1
LOC_Os01g47720.1	LOC_Os01g12660.1
LOC_Os01g47745.1	LOC_Os01g12670.4
LOC_Os01g47760.1	LOC_Os01g12680.2
LOC_Os01g47780.1	LOC_Os01g12700.1
LOC_Os01g47810.1	LOC_Os01g12710.1
LOC_Os01g47820.1	LOC_Os01g12720.1
LOC_Os01g47840.1	LOC_Os01g12730.2
LOC_Os01g47900.1	LOC_Os01g12740.1
LOC_Os01g47910.1	LOC_Os01g12750.1
LOC_Os01g47950.1	LOC_Os01g12760.1
LOC_Os01g48000.1	LOC_Os01g12770.1
LOC_Os01g48020.1	LOC_Os01g12790.1
LOC_Os01g48040.1	LOC_Os01g12800.1
LOC_Os01g48070.1	LOC_Os01g12810.4
LOC_Os01g48080.1	LOC_Os01g12820.1
LOC_Os01g48090.1	LOC_Os01g12830.1
LOC_Os01g48100.1	LOC_Os01g12840.1
LOC_Os01g48230.1	LOC_Os01g12860.1
LOC_Os01g48250.1	LOC_Os01g12870.1
LOC_Os01g48290.1	LOC_Os01g12880.1
LOC_Os01g48320.1	LOC_Os01g12890.1
LOC_Os01g48430.1	LOC_Os01g12900.3
LOC_Os01g48446.1	LOC_Os01g12910.1
LOC_Os01g48500.1	LOC_Os01g12920.1
LOC_Os01g48525.1	LOC_Os01g12930.1
LOC_Os01g48550.1	LOC_Os01g12940.1
LOC_Os01g48590.1	LOC_Os01g12950.1
LOC_Os01g48610.1	LOC_Os01g13000.1
LOC_Os01g48620.1	LOC_Os01g13020.1
LOC_Os01g48640.1	LOC_Os01g13030.2
LOC_Os01g48660.1	LOC_Os01g13050.1
LOC_Os01g48740.1	LOC_Os01g13060.2
LOC_Os01g48750.1	LOC_Os01g13070.1
LOC_Os01g48800.1	LOC_Os01g13080.1
LOC_Os01g48820.1	LOC_Os01g13090.2
LOC_Os01g48950.1	LOC_Os01g13100.1
LOC_Os01g49065.1	LOC_Os01g13120.1
LOC_Os01g49070.1	LOC_Os01g13130.1
LOC_Os01g49130.1	LOC_Os01g13140.1
LOC_Os01g49154.1	LOC_Os01g13150.1
LOC_Os01g49210.1	LOC_Os01g13160.1
LOC_Os01g49230.1	LOC_Os01g13170.1
LOC_Os01g49240.1	LOC_Os01g13190.1
LOC_Os01g49320.1	LOC_Os01g13200.1
LOC_Os01g49370.1	LOC_Os01g13210.2
LOC_Os01g49390.1	LOC_Os01g13229.1
LOC_Os01g49400.1	LOC_Os01g13250.1
LOC_Os01g49460.1	LOC_Os01g13260.1
LOC_Os01g49500.1	LOC_Os01g13270.1
LOC_Os01g49570.1	LOC_Os01g13280.1
LOC_Os01g49640.1	LOC_Os01g13285.1
LOC_Os01g49650.1	LOC_Os01g13300.1
LOC_Os01g49730.1	LOC_Os01g13310.1
LOC_Os01g49750.1	LOC_Os01g13320.1
LOC_Os01g49810.1	LOC_Os01g13330.1
LOC_Os01g49830.1	LOC_Os01g13340.1
LOC_Os01g49890.1	LOC_Os01g13350.2
LOC_Os01g49990.1	LOC_Os01g13360.2
LOC_Os01g50000.1	LOC_Os01g13370.1
LOC_Os01g50090.1	LOC_Os01g13390.1
LOC_Os01g50140.1	LOC_Os01g13404.3
LOC_Os01g50170.1	LOC_Os01g13420.1
LOC_Os01g50190.1	LOC_Os01g13430.1
LOC_Os01g50200.1	LOC_Os01g13460.1
LOC_Os01g50280.1	LOC_Os01g13470.1
LOC_Os01g50300.1	LOC_Os01g13490.1
LOC_Os01g50310.1	LOC_Os01g13520.1
LOC_Os01g50350.1	LOC_Os01g13530.1
LOC_Os01g50370.1	LOC_Os01g13540.1
LOC_Os01g50380.1	LOC_Os01g13550.1
LOC_Os01g50400.1	LOC_Os01g13560.1
LOC_Os01g50500.1	LOC_Os01g13570.2
LOC_Os01g50510.1	LOC_Os01g13590.1
LOC_Os01g50660.1	LOC_Os01g13600.1
LOC_Os01g50670.1	LOC_Os01g13610.1
LOC_Os01g50740.1	LOC_Os01g13620.1
LOC_Os01g50790.1	LOC_Os01g13630.1
LOC_Os01g50820.1	LOC_Os01g13640.1
LOC_Os01g50840.1	LOC_Os01g13650.1
LOC_Os01g50870.1	LOC_Os01g13660.2
LOC_Os01g50900.1	LOC_Os01g13690.2
LOC_Os01g50940.1	LOC_Os01g13700.1
LOC_Os01g50950.1	LOC_Os01g13710.1
LOC_Os01g51030.1	LOC_Os01g13720.4
LOC_Os01g51170.1	LOC_Os01g13730.1
LOC_Os01g51310.1	LOC_Os01g13740.1
LOC_Os01g51320.1	LOC_Os01g13760.1
LOC_Os01g51340.1	LOC_Os01g13770.2
LOC_Os01g51440.1	LOC_Os01g13800.1
LOC_Os01g51460.1	LOC_Os01g13810.1
LOC_Os01g51470.1	LOC_Os01g13820.1
LOC_Os01g51500.1	LOC_Os01g13830.1
LOC_Os01g51510.1	LOC_Os01g13840.1
LOC_Os01g51520.1	LOC_Os01g13860.1
LOC_Os01g51540.1	LOC_Os01g13880.1
LOC_Os01g51560.1	LOC_Os01g13890.1
LOC_Os01g51580.1	LOC_Os01g13910.1
LOC_Os01g51670.1	LOC_Os01g13930.1
LOC_Os01g51730.1	LOC_Os01g13940.1
LOC_Os01g51735.1	LOC_Os01g13960.1
LOC_Os01g51810.1	LOC_Os01g13970.1
LOC_Os01g52000.1	LOC_Os01g13980.1
LOC_Os01g52030.1	LOC_Os01g14010.1
LOC_Os01g52050.1	LOC_Os01g14020.1
LOC_Os01g52080.1	LOC_Os01g14040.1
LOC_Os01g52180.1	LOC_Os01g14050.1
LOC_Os01g52190.1	LOC_Os01g14060.1
LOC_Os01g52230.1	LOC_Os01g14070.1
LOC_Os01g52240.1	LOC_Os01g14080.1
LOC_Os01g52260.1	LOC_Os01g14090.1
LOC_Os01g52270.1	LOC_Os01g14100.3
LOC_Os01g52280.1	LOC_Os01g14120.1
LOC_Os01g52320.1	LOC_Os01g14140.1
LOC_Os01g52330.1	LOC_Os01g14160.1
LOC_Os01g52340.1	LOC_Os01g14170.1
LOC_Os01g52380.1	LOC_Os01g14180.1
LOC_Os01g52440.1	LOC_Os01g14190.1
LOC_Os01g52570.1	LOC_Os01g14200.1
LOC_Os01g52590.1	LOC_Os01g14220.1
LOC_Os01g52594.1	LOC_Os01g14250.1
LOC_Os01g52670.1	LOC_Os01g14260.1
LOC_Os01g52730.1	LOC_Os01g14270.1
LOC_Os01g52820.1	LOC_Os01g14290.1
LOC_Os01g52880.1	LOC_Os01g14300.1
LOC_Os01g52890.1	LOC_Os01g14310.1
LOC_Os01g52910.1	LOC_Os01g14330.1
LOC_Os01g52940.1	LOC_Os01g14340.1
LOC_Os01g52950.1	LOC_Os01g14370.2
LOC_Os01g53030.1	LOC_Os01g14410.1
LOC_Os01g53160.1	LOC_Os01g14420.1
LOC_Os01g53170.1	LOC_Os01g14440.1
LOC_Os01g53230.1	LOC_Os01g14470.1
LOC_Os01g53255.1	LOC_Os01g14490.1
LOC_Os01g53330.1	LOC_Os01g14510.1
LOC_Os01g53340.1	LOC_Os01g14530.1
LOC_Os01g53350.1	LOC_Os01g14550.1
LOC_Os01g53360.1	LOC_Os01g14570.1
LOC_Os01g53370.1	LOC_Os01g14580.1
LOC_Os01g53380.1	LOC_Os01g14590.1
LOC_Os01g53390.1	LOC_Os01g14610.1
LOC_Os01g53420.1	LOC_Os01g14650.1
LOC_Os01g53430.1	LOC_Os01g14660.1
LOC_Os01g53440.1	LOC_Os01g14670.1
LOC_Os01g53460.1	LOC_Os01g14690.1
LOC_Os01g53470.1	LOC_Os01g14700.1
LOC_Os01g53500.1	LOC_Os01g14730.1
LOC_Os01g53550.1	LOC_Os01g14770.1
LOC_Os01g53580.1	LOC_Os01g14780.1
LOC_Os01g53650.1	LOC_Os01g14790.1
LOC_Os01g53760.1	LOC_Os01g14810.3
LOC_Os01g53770.1	LOC_Os01g14820.1
LOC_Os01g53820.1	LOC_Os01g14830.1
LOC_Os01g53890.1	LOC_Os01g14840.1
LOC_Os01g53910.1	LOC_Os01g14860.3
LOC_Os01g53970.1	LOC_Os01g14870.1
LOC_Os01g54070.1	LOC_Os01g14890.1
LOC_Os01g54280.1	LOC_Os01g14900.1
LOC_Os01g54310.1	LOC_Os01g14920.1
LOC_Os01g54380.1	LOC_Os01g14932.1
LOC_Os01g54400.1	LOC_Os01g14950.1
LOC_Os01g54440.1	LOC_Os01g14960.1
LOC_Os01g54450.1	LOC_Os01g14980.1
LOC_Os01g54570.1	LOC_Os01g14990.1
LOC_Os01g54630.1	LOC_Os01g15000.1
LOC_Os01g54740.1	LOC_Os01g15010.1
LOC_Os01g54750.1	LOC_Os01g15020.1
LOC_Os01g54800.1	LOC_Os01g15029.1
LOC_Os01g55000.1	LOC_Os01g15039.1
LOC_Os01g55070.1	LOC_Os01g15080.1
LOC_Os01g55100.1	LOC_Os01g15100.1
LOC_Os01g55110.1	LOC_Os01g15110.1
LOC_Os01g55120.1	LOC_Os01g15120.1
LOC_Os01g55130.1	LOC_Os01g15130.1
LOC_Os01g55160.1	LOC_Os01g15170.1
LOC_Os01g55210.1	LOC_Os01g15180.1
LOC_Os01g55330.1	LOC_Os01g15190.1
LOC_Os01g55340.1	LOC_Os01g15200.1
LOC_Os01g55370.1	LOC_Os01g15210.1
LOC_Os01g55390.1	LOC_Os01g15220.1
LOC_Os01g55440.1	LOC_Os01g15260.1
LOC_Os01g55710.1	LOC_Os01g15280.1
LOC_Os01g55720.1	LOC_Os01g15290.2
LOC_Os01g55750.1	LOC_Os01g15300.1
LOC_Os01g55790.1	LOC_Os01g15310.1
LOC_Os01g55850.1	LOC_Os01g15330.1
LOC_Os01g55930.1	LOC_Os01g15350.1
LOC_Os01g55960.1	LOC_Os01g15390.1
LOC_Os01g55990.1	LOC_Os01g15399.2
LOC_Os01g56030.1	LOC_Os01g15410.1
LOC_Os01g56060.1	LOC_Os01g15448.1
LOC_Os01g56070.2	LOC_Os01g15460.3
LOC_Os01g56080.1	LOC_Os01g15470.2
LOC_Os01g56160.1	LOC_Os01g15480.1
LOC_Os01g56170.1	LOC_Os01g15490.1
LOC_Os01g56220.1	LOC_Os01g15510.1
LOC_Os01g56240.1	LOC_Os01g15520.1
LOC_Os01g56330.1	LOC_Os01g15540.1
LOC_Os01g56380.1	LOC_Os01g15600.1
LOC_Os01g56420.1	LOC_Os01g15620.1
LOC_Os01g56430.1	LOC_Os01g15630.1
LOC_Os01g56450.1	LOC_Os01g15640.1
LOC_Os01g56480.1	LOC_Os01g15660.3
LOC_Os01g56650.1	LOC_Os01g15680.2
LOC_Os01g56680.2	LOC_Os01g15690.1
LOC_Os01g56700.1	LOC_Os01g15700.1
LOC_Os01g56740.1	LOC_Os01g15709.1
LOC_Os01g56750.1	LOC_Os01g15720.1
LOC_Os01g56840.1	LOC_Os01g15740.1
LOC_Os01g57030.1	LOC_Os01g15750.1
LOC_Os01g57040.1	LOC_Os01g15760.1
LOC_Os01g57100.1	LOC_Os01g15770.1
LOC_Os01g57140.1	LOC_Os01g15780.1
LOC_Os01g57150.1	LOC_Os01g15790.2
LOC_Os01g57190.1	LOC_Os01g15800.1
LOC_Os01g57250.1	LOC_Os01g15810.1
LOC_Os01g57260.1	LOC_Os01g15830.1
LOC_Os01g57270.1	LOC_Os01g15850.1
LOC_Os01g57450.1	LOC_Os01g15860.1
LOC_Os01g57470.1	LOC_Os01g15880.1
LOC_Os01g57520.1	LOC_Os01g15890.1
LOC_Os01g57599.1	LOC_Os01g15900.1
LOC_Os01g57620.1	LOC_Os01g15910.1
LOC_Os01g57680.1	LOC_Os01g15934.1
LOC_Os01g57735.1	LOC_Os01g15970.1
LOC_Os01g57870.1	LOC_Os01g15979.1
LOC_Os01g57900.1	LOC_Os01g16000.1
LOC_Os01g57942.1	LOC_Os01g16010.2
LOC_Os01g57945.1	LOC_Os01g16030.3
LOC_Os01g57946.1	LOC_Os01g16040.1
LOC_Os01g57954.1	LOC_Os01g16050.1
LOC_Os01g57956.1	LOC_Os01g16060.1
LOC_Os01g57958.1	LOC_Os01g16070.1
LOC_Os01g57962.1	LOC_Os01g16080.1
LOC_Os01g57964.1	LOC_Os01g16090.1
LOC_Os01g57968.1	LOC_Os01g16100.1
LOC_Os01g58000.1	LOC_Os01g16110.1
LOC_Os01g58020.1	LOC_Os01g16124.1
LOC_Os01g58022.1	LOC_Os01g16130.1
LOC_Os01g58024.1	LOC_Os01g16146.1
LOC_Os01g58035.1	LOC_Os01g16152.1
LOC_Os01g58039.1	LOC_Os01g16160.1
LOC_Os01g58048.1	LOC_Os01g16170.4
LOC_Os01g58049.1	LOC_Os01g16180.1
LOC_Os01g58070.1	LOC_Os01g16190.1
LOC_Os01g58130.1	LOC_Os01g16210.1
LOC_Os01g58140.1	LOC_Os01g16220.1
LOC_Os01g58335.1	LOC_Os01g16240.1
LOC_Os01g58420.1	LOC_Os01g16250.1
LOC_Os01g58490.1	LOC_Os01g16260.2
LOC_Os01g58510.1	LOC_Os01g16290.1
LOC_Os01g58570.1	LOC_Os01g16310.1
LOC_Os01g58590.1	LOC_Os01g16320.1
LOC_Os01g58620.1	LOC_Os01g16330.1
LOC_Os01g58754.1	LOC_Os01g16340.1
LOC_Os01g58760.1	LOC_Os01g16350.1
LOC_Os01g58770.1	LOC_Os01g16354.1
LOC_Os01g58800.1	LOC_Os01g16370.1
LOC_Os01g58810.1	LOC_Os01g16380.1
LOC_Os01g58830.1	LOC_Os01g16390.1
LOC_Os01g58850.1	LOC_Os01g16400.1
LOC_Os01g58870.1	LOC_Os01g16414.1
LOC_Os01g58880.1	LOC_Os01g16430.1
LOC_Os01g58960.1	LOC_Os01g16440.1
LOC_Os01g58970.1	LOC_Os01g16450.1
LOC_Os01g58990.1	LOC_Os01g16460.1
LOC_Os01g59000.1	LOC_Os01g16480.1
LOC_Os01g59020.1	LOC_Os01g16500.1
LOC_Os01g59030.1	LOC_Os01g16510.1
LOC_Os01g59070.1	LOC_Os01g16520.1
LOC_Os01g59170.1	LOC_Os01g16530.1
LOC_Os01g59200.1	LOC_Os01g16540.1
LOC_Os01g59210.1	LOC_Os01g16560.1
LOC_Os01g59260.1	LOC_Os01g16580.1
LOC_Os01g59310.1	LOC_Os01g16590.1
LOC_Os01g59400.1	LOC_Os01g16600.1
LOC_Os01g59410.1	LOC_Os01g16610.1
LOC_Os01g59420.1	LOC_Os01g16620.4
LOC_Os01g59430.1	LOC_Os01g16630.1
LOC_Os01g59610.1	LOC_Os01g16660.1
LOC_Os01g59740.1	LOC_Os01g16690.1
LOC_Os01g59770.1	LOC_Os01g16700.1
LOC_Os01g59940.1	LOC_Os01g16714.1
LOC_Os01g59950.1	LOC_Os01g16730.1
LOC_Os01g60010.1	LOC_Os01g16740.1
LOC_Os01g60090.1	LOC_Os01g16750.1
LOC_Os01g60150.1	LOC_Os01g16780.1
LOC_Os01g60160.1	LOC_Os01g16790.1
LOC_Os01g60170.1	LOC_Os01g16800.1
LOC_Os01g60180.1	LOC_Os01g16810.1
LOC_Os01g60210.1	LOC_Os01g16820.1
LOC_Os01g60430.1	LOC_Os01g16840.1
LOC_Os01g60460.1	LOC_Os01g16850.1
LOC_Os01g60549.1	LOC_Os01g16860.1
LOC_Os01g60569.1	LOC_Os01g16870.1
LOC_Os01g60580.1	LOC_Os01g16890.3
LOC_Os01g60690.1	LOC_Os01g16900.3
LOC_Os01g60710.1	LOC_Os01g16910.1
LOC_Os01g60730.2	LOC_Os01g16920.1
LOC_Os01g60740.1	LOC_Os01g16940.1
LOC_Os01g60810.1	LOC_Os01g16950.1
LOC_Os01g60860.1	LOC_Os01g16960.1
LOC_Os01g60890.1	LOC_Os01g16970.1
LOC_Os01g60940.1	LOC_Os01g16980.1
LOC_Os01g61010.2	LOC_Os01g17000.1
LOC_Os01g61130.1	LOC_Os01g17010.1
LOC_Os01g61180.1	LOC_Os01g17020.1
LOC_Os01g61210.1	LOC_Os01g17030.1
LOC_Os01g61220.1	LOC_Os01g17040.1
LOC_Os01g61300.1	LOC_Os01g17060.1
LOC_Os01g61310.1	LOC_Os01g17065.1
LOC_Os01g61350.1	LOC_Os01g17070.2
LOC_Os01g61370.1	LOC_Os01g17080.1
LOC_Os01g61420.1	LOC_Os01g17110.1
LOC_Os01g61470.1	LOC_Os01g17120.1
LOC_Os01g61480.1	LOC_Os01g17130.1
LOC_Os01g61520.1	LOC_Os01g17150.1
LOC_Os01g61530.1	LOC_Os01g17160.1
LOC_Os01g61540.1	LOC_Os01g17170.2
LOC_Os01g61630.1	LOC_Os01g17180.1
LOC_Os01g61870.1	LOC_Os01g17190.1
LOC_Os01g61920.1	LOC_Os01g17214.1
LOC_Os01g61940.1	LOC_Os01g17240.1
LOC_Os01g61950.1	LOC_Os01g17250.1
LOC_Os01g61960.1	LOC_Os01g17260.1
LOC_Os01g61970.1	LOC_Os01g17279.1
LOC_Os01g61980.1	LOC_Os01g17300.1
LOC_Os01g62030.1	LOC_Os01g17310.1
LOC_Os01g62110.1	LOC_Os01g17320.1
LOC_Os01g62120.1	LOC_Os01g17330.2
LOC_Os01g62130.1	LOC_Os01g17360.1
LOC_Os01g62190.1	LOC_Os01g17370.1
LOC_Os01g62220.1	LOC_Os01g17390.1
LOC_Os01g62230.1	LOC_Os01g17396.2
LOC_Os01g62260.1	LOC_Os01g17402.1
LOC_Os01g62300.1	LOC_Os01g17420.1
LOC_Os01g62380.1	LOC_Os01g17430.1
LOC_Os01g62460.2	LOC_Os01g17440.1
LOC_Os01g62530.1	LOC_Os01g17450.1
LOC_Os01g62560.1	LOC_Os01g17460.1
LOC_Os01g62605.1	LOC_Os01g17470.1
LOC_Os01g62630.1	LOC_Os01g17970.1
LOC_Os01g62640.1	LOC_Os01g17980.1
LOC_Os01g62660.1	LOC_Os01g17990.1
LOC_Os01g62700.1	LOC_Os01g18000.1
LOC_Os01g62770.1	LOC_Os01g18020.1
LOC_Os01g62945.1	LOC_Os01g18030.1
LOC_Os01g63110.1	LOC_Os01g18040.1
LOC_Os01g63130.1	LOC_Os01g18050.1
LOC_Os01g63140.1	LOC_Os01g18060.1
LOC_Os01g63210.1	LOC_Os01g18070.1
LOC_Os01g63260.1	LOC_Os01g18100.1
LOC_Os01g63310.1	LOC_Os01g18110.1
LOC_Os01g63393.1	LOC_Os01g18120.1
LOC_Os01g63470.1	LOC_Os01g18130.1
LOC_Os01g63480.1	LOC_Os01g18140.1
LOC_Os01g63500.1	LOC_Os01g18170.1
LOC_Os01g63540.1	LOC_Os01g18180.1
LOC_Os01g63560.1	LOC_Os01g18190.1
LOC_Os01g63570.1	LOC_Os01g18200.1
LOC_Os01g63690.1	LOC_Os01g18210.1
LOC_Os01g63790.1	LOC_Os01g18220.1
LOC_Os01g63800.1	LOC_Os01g18230.1
LOC_Os01g63920.1	LOC_Os01g18240.1
LOC_Os01g63930.1	LOC_Os01g18250.1
LOC_Os01g63960.1	LOC_Os01g18260.1
LOC_Os01g63970.1	LOC_Os01g18270.1
LOC_Os01g64110.1	LOC_Os01g18280.1
LOC_Os01g64120.1	LOC_Os01g18310.1
LOC_Os01g64130.1	LOC_Os01g18320.1
LOC_Os01g64160.1	LOC_Os01g18360.1
LOC_Os01g64190.1	LOC_Os01g18370.1
LOC_Os01g64210.1	LOC_Os01g18390.1
LOC_Os01g64300.1	LOC_Os01g18400.1
LOC_Os01g64320.1	LOC_Os01g18410.1
LOC_Os01g64330.1	LOC_Os01g18460.1
LOC_Os01g64340.1	LOC_Os01g18470.1
LOC_Os01g64380.1	LOC_Os01g18480.1
LOC_Os01g64410.1	LOC_Os01g18510.1
LOC_Os01g64430.1	LOC_Os01g18530.1
LOC_Os01g64440.1	LOC_Os01g18550.1
LOC_Os01g64450.1	LOC_Os01g18560.1
LOC_Os01g64470.1	LOC_Os01g18570.1
LOC_Os01g64480.1	LOC_Os01g18584.1
LOC_Os01g64540.1	LOC_Os01g18610.1
LOC_Os01g64570.1	LOC_Os01g18620.1
LOC_Os01g64590.1	LOC_Os01g18630.2
LOC_Os01g64620.1	LOC_Os01g18640.1
LOC_Os01g64640.1	LOC_Os01g18650.1
LOC_Os01g64840.1	LOC_Os01g18660.1
LOC_Os01g64850.1	LOC_Os01g18670.1
LOC_Os01g64860.1	LOC_Os01g18680.1
LOC_Os01g64910.1	LOC_Os01g18690.1
LOC_Os01g65050.1	LOC_Os01g18700.1
LOC_Os01g65060.1	LOC_Os01g18710.1
LOC_Os01g65260.1	LOC_Os01g18720.1
LOC_Os01g65300.1	LOC_Os01g18744.1
LOC_Os01g65510.1	LOC_Os01g18780.1
LOC_Os01g65620.1	LOC_Os01g18790.1
LOC_Os01g65640.1	LOC_Os01g18800.3
LOC_Os01g65690.2	LOC_Os01g18810.1
LOC_Os01g65692.1	LOC_Os01g18830.1
LOC_Os01g65700.1	LOC_Os01g18840.1
LOC_Os01g65710.1	LOC_Os01g18850.3
LOC_Os01g65760.1	LOC_Os01g18860.1
LOC_Os01g65770.1	LOC_Os01g18870.1
LOC_Os01g65840.1	LOC_Os01g18880.2
LOC_Os01g65860.1	LOC_Os01g18890.1
LOC_Os01g65902.1	LOC_Os01g18910.1
LOC_Os01g65904.1	LOC_Os01g18920.1
LOC_Os01g65980.1	LOC_Os01g18930.1
LOC_Os01g65992.1	LOC_Os01g18940.1
LOC_Os01g66020.1	LOC_Os01g18950.1
LOC_Os01g66070.1	LOC_Os01g18960.1
LOC_Os01g66090.1	LOC_Os01g18970.1
LOC_Os01g66160.1	LOC_Os01g18990.1
LOC_Os01g66190.2	LOC_Os01g19000.1
LOC_Os01g66250.1	LOC_Os01g19010.1
LOC_Os01g66260.1	LOC_Os01g19020.1
LOC_Os01g66270.1	LOC_Os01g19030.1
LOC_Os01g66530.1	LOC_Os01g19050.1
LOC_Os01g66570.1	LOC_Os01g19060.1
LOC_Os01g66670.1	LOC_Os01g19100.1
LOC_Os01g66950.1	LOC_Os01g19110.1
LOC_Os01g67040.1	LOC_Os01g19120.1
LOC_Os01g67070.1	LOC_Os01g19130.1
LOC_Os01g67110.1	LOC_Os01g19140.1
LOC_Os01g67210.1	LOC_Os01g19150.2
LOC_Os01g67380.1	LOC_Os01g19160.2
LOC_Os01g67430.1	LOC_Os01g19170.1
LOC_Os01g67450.1	LOC_Os01g19190.1
LOC_Os01g67650.1	LOC_Os01g19200.1
LOC_Os01g67680.1	LOC_Os01g19210.1
LOC_Os01g67690.1	LOC_Os01g19220.1
LOC_Os01g67700.1	LOC_Os01g19230.1
LOC_Os01g67790.1	LOC_Os01g19240.1
LOC_Os01g67800.1	LOC_Os01g19260.1
LOC_Os01g67835.1	LOC_Os01g19270.1
LOC_Os01g67890.1	LOC_Os01g19290.1
LOC_Os01g67900.1	LOC_Os01g19310.1
LOC_Os01g67940.1	LOC_Os01g19320.1
LOC_Os01g67980.1	LOC_Os01g19360.1
LOC_Os01g68090.1	LOC_Os01g19370.1
LOC_Os01g68140.1	LOC_Os01g19380.1
LOC_Os01g68179.1	LOC_Os01g19390.1
LOC_Os01g68210.1	LOC_Os01g19400.1
LOC_Os01g68269.1	LOC_Os01g19410.1
LOC_Os01g68290.1	LOC_Os01g19440.1
LOC_Os01g68300.1	LOC_Os01g19450.1
LOC_Os01g68400.1	LOC_Os01g19460.1
LOC_Os01g68420.1	LOC_Os01g19470.1
LOC_Os01g68560.1	LOC_Os01g19480.1
LOC_Os01g68580.1	LOC_Os01g19490.1
LOC_Os01g68589.1	LOC_Os01g19529.1
LOC_Os01g68610.1	LOC_Os01g19548.1
LOC_Os01g68650.1	LOC_Os01g19580.1
LOC_Os01g68660.1	LOC_Os01g19590.1
LOC_Os01g68670.1	LOC_Os01g19600.1
LOC_Os01g68780.1	LOC_Os01g19610.1
LOC_Os01g68900.1	LOC_Os01g19620.1
LOC_Os01g68920.1	LOC_Os01g19630.1
LOC_Os01g69020.1	LOC_Os01g19640.1
LOC_Os01g69150.1	LOC_Os01g19650.1
LOC_Os01g69279.1	LOC_Os01g19660.1
LOC_Os01g69290.1	LOC_Os01g19680.1
LOC_Os01g69840.1	LOC_Os01g19694.1
LOC_Os01g69904.1	LOC_Os01g19710.1
LOC_Os01g69960.1	LOC_Os01g19720.1
LOC_Os01g70050.1	LOC_Os01g19730.1
LOC_Os01g70250.1	LOC_Os01g19760.1
LOC_Os01g70290.1	LOC_Os01g19770.1
LOC_Os01g70440.1	LOC_Os01g19800.1
LOC_Os01g70460.1	LOC_Os01g19820.2
LOC_Os01g70500.1	LOC_Os01g19840.1
LOC_Os01g70610.1	LOC_Os01g19850.1
LOC_Os01g70650.1	LOC_Os01g19860.1
LOC_Os01g70690.1	LOC_Os01g19870.1
LOC_Os01g70730.1	LOC_Os01g19894.1
LOC_Os01g70790.1	LOC_Os01g19920.1
LOC_Os01g70880.1	LOC_Os01g19940.1
LOC_Os01g70890.1	LOC_Os01g19960.1
LOC_Os01g70990.1	LOC_Os01g19970.1
LOC_Os01g71020.1	LOC_Os01g19980.1
LOC_Os01g71060.1	LOC_Os01g19990.1
LOC_Os01g71070.1	LOC_Os01g20040.1
LOC_Os01g71080.1	LOC_Os01g20050.1
LOC_Os01g71090.1	LOC_Os01g20080.1
LOC_Os01g71094.1	LOC_Os01g20090.1
LOC_Os01g71140.1	LOC_Os01g20110.1
LOC_Os01g71150.1	LOC_Os01g20120.2
LOC_Os01g71160.1	LOC_Os01g20130.1
LOC_Os01g71170.1	LOC_Os01g20150.1
LOC_Os01g71180.1	LOC_Os01g20160.1
LOC_Os01g71210.1	LOC_Os01g20170.1
LOC_Os01g71270.1	LOC_Os01g20190.1
LOC_Os01g71430.1	LOC_Os01g20204.1
LOC_Os01g71440.1	LOC_Os01g20206.1
LOC_Os01g71450.1	LOC_Os01g20700.1
LOC_Os01g71460.1	LOC_Os01g20710.1
LOC_Os01g71650.1	LOC_Os01g20740.1
LOC_Os01g71780.1	LOC_Os01g20750.1
LOC_Os01g71790.1	LOC_Os01g20760.1
LOC_Os01g71870.1	LOC_Os01g20770.1
LOC_Os01g72030.1	LOC_Os01g20810.1
LOC_Os01g72070.1	LOC_Os01g20830.1
LOC_Os01g72080.1	LOC_Os01g20840.1
LOC_Os01g72100.1	LOC_Os01g20860.1
LOC_Os01g72170.1	LOC_Os01g20880.1
LOC_Os01g72260.1	LOC_Os01g20890.1
LOC_Os01g72270.1	LOC_Os01g20900.4
LOC_Os01g72290.2	LOC_Os01g20930.1
LOC_Os01g72360.1	LOC_Os01g20940.1
LOC_Os01g72380.1	LOC_Os01g20970.1
LOC_Os01g72450.1	LOC_Os01g20980.1
LOC_Os01g72470.1	LOC_Os01g20990.1
LOC_Os01g72510.1	LOC_Os01g21000.1
LOC_Os01g72530.1	LOC_Os01g21010.1
LOC_Os01g72540.1	LOC_Os01g21020.1
LOC_Os01g72550.1	LOC_Os01g21034.1
LOC_Os01g72600.1	LOC_Os01g21060.1
LOC_Os01g72610.1	LOC_Os01g21070.1
LOC_Os01g72660.1	LOC_Os01g21090.1
LOC_Os01g72680.1	LOC_Os01g21110.1
LOC_Os01g72810.1	LOC_Os01g21120.1
LOC_Os01g73024.1	LOC_Os01g21144.1
LOC_Os01g73090.1	LOC_Os01g21160.4
LOC_Os01g73200.1	LOC_Os01g21180.1
LOC_Os01g73210.1	LOC_Os01g21190.1
LOC_Os01g73332.1	LOC_Os01g21210.1
LOC_Os01g73370.1	LOC_Os01g21220.1
LOC_Os01g73420.1	LOC_Os01g21240.1
LOC_Os01g73490.1	LOC_Os01g21270.1
LOC_Os01g73662.1	LOC_Os01g21290.1
LOC_Os01g73770.1	LOC_Os01g21300.1
LOC_Os01g73810.1	LOC_Os01g21310.1
LOC_Os01g73850.1	LOC_Os01g21320.1
LOC_Os01g73940.1	LOC_Os01g21350.1
LOC_Os01g74020.1	LOC_Os01g21360.1
LOC_Os01g74040.1	LOC_Os01g21410.1
LOC_Os01g74050.1	LOC_Os01g21420.1
LOC_Os01g74060.1	LOC_Os01g21430.1
LOC_Os01g74090.1	LOC_Os01g21440.1
LOC_Os01g74100.1	LOC_Os01g21450.3
LOC_Os01g74120.1	LOC_Os01g21480.1
LOC_Os01g74320.1	LOC_Os01g21490.1
LOC_Os01g74360.1	LOC_Os01g21500.1
LOC_Os01g74410.2	LOC_Os01g21510.1
LOC_Os01g74430.1	LOC_Os01g21530.1
LOC_Os01g74440.1	LOC_Os01g21536.1
LOC_Os01g74480.1	LOC_Os01g21600.1
LOC_Os01g74490.1	LOC_Os01g21610.1
LOC_Os01g74590.1	LOC_Os01g21620.1
LOC_Os01g74600.1	LOC_Os01g21630.1
LOC_Os01g74620.1	LOC_Os01g21640.1
LOC_Os01g74660.1	LOC_Os01g21650.1
LOC_Os02g01060.1	LOC_Os01g21660.1
LOC_Os02g01080.1	LOC_Os01g21670.1
LOC_Os02g01090.1	LOC_Os01g21690.1
LOC_Os02g01130.1	LOC_Os01g21700.1
LOC_Os02g01160.1	LOC_Os01g21710.1
LOC_Os02g01200.1	LOC_Os01g21720.1
LOC_Os02g01275.1	LOC_Os01g21740.1
LOC_Os02g01290.1	LOC_Os01g21760.1
LOC_Os02g01300.1	LOC_Os01g21780.1
LOC_Os02g01310.1	LOC_Os01g21810.1
LOC_Os02g01380.1	LOC_Os01g21820.1
LOC_Os02g01430.1	LOC_Os01g21840.1
LOC_Os02g01460.1	LOC_Os01g21850.2
LOC_Os02g01470.1	LOC_Os01g21860.1
LOC_Os02g01630.1	LOC_Os01g21900.1
LOC_Os02g01660.1	LOC_Os01g21940.1
LOC_Os02g01750.1	LOC_Os01g21960.1
LOC_Os02g01765.1	LOC_Os01g21970.1
LOC_Os02g01790.1	LOC_Os01g21990.1
LOC_Os02g01830.1	LOC_Os01g22039.1
LOC_Os02g01890.1	LOC_Os01g22050.1
LOC_Os02g01900.1	LOC_Os01g22070.1
LOC_Os02g01930.1	LOC_Os01g22080.1
LOC_Os02g02000.1	LOC_Os01g22090.1
LOC_Os02g02020.1	LOC_Os01g22100.1
LOC_Os02g02060.1	LOC_Os01g22110.1
LOC_Os02g02080.1	LOC_Os01g22120.1
LOC_Os02g02090.1	LOC_Os01g22140.1
LOC_Os02g02140.1	LOC_Os01g22150.1
LOC_Os02g02150.1	LOC_Os01g22170.1
LOC_Os02g02170.1	LOC_Os01g22180.1
LOC_Os02g02190.1	LOC_Os01g22190.1
LOC_Os02g02380.1	LOC_Os01g22200.1
LOC_Os02g02490.1	LOC_Os01g22209.1
LOC_Os02g02870.1	LOC_Os01g22230.2
LOC_Os02g02890.1	LOC_Os01g22249.1
LOC_Os02g02950.1	LOC_Os01g22270.1
LOC_Os02g03020.1	LOC_Os01g22280.1
LOC_Os02g03420.1	LOC_Os01g22320.1
LOC_Os02g03480.1	LOC_Os01g22336.1
LOC_Os02g03490.1	LOC_Os01g22352.1
LOC_Os02g03510.1	LOC_Os01g22370.1
LOC_Os02g03520.1	LOC_Os01g22390.3
LOC_Os02g03560.2	LOC_Os01g22410.1
LOC_Os02g03570.1	LOC_Os01g22420.1
LOC_Os02g03660.1	LOC_Os01g22430.1
LOC_Os02g03700.1	LOC_Os01g22480.1
LOC_Os02g03710.1	LOC_Os01g22500.1
LOC_Os02g03830.1	LOC_Os01g22510.1
LOC_Os02g03920.1	LOC_Os01g22520.1
LOC_Os02g03960.1	LOC_Os01g22540.1
LOC_Os02g03980.1	LOC_Os01g22550.1
LOC_Os02g04000.1	LOC_Os01g22570.1
LOC_Os02g04130.1	LOC_Os01g22590.1
LOC_Os02g04210.1	LOC_Os01g22600.1
LOC_Os02g04220.1	LOC_Os01g22630.1
LOC_Os02g04280.1	LOC_Os01g22640.1
LOC_Os02g04290.1	LOC_Os01g22660.2
LOC_Os02g04300.1	LOC_Os01g22670.1
LOC_Os02g04360.1	LOC_Os01g22680.1
LOC_Os02g04470.1	LOC_Os01g22720.1
LOC_Os02g04540.1	LOC_Os01g22730.1
LOC_Os02g04550.1	LOC_Os01g22740.1
LOC_Os02g04580.1	LOC_Os01g22750.1
LOC_Os02g04610.1	LOC_Os01g22760.1
LOC_Os02g04740.1	LOC_Os01g22770.1
LOC_Os02g04790.1	LOC_Os01g22780.1
LOC_Os02g04850.1	LOC_Os01g22794.1
LOC_Os02g04900.1	LOC_Os01g22830.1
LOC_Os02g04915.1	LOC_Os01g22840.1
LOC_Os02g04990.1	LOC_Os01g22850.1
LOC_Os02g05000.1	LOC_Os01g22870.1
LOC_Os02g05050.1	LOC_Os01g22880.1
LOC_Os02g05060.1	LOC_Os01g22890.1
LOC_Os02g05070.1	LOC_Os01g22900.1
LOC_Os02g05100.1	LOC_Os01g22910.1
LOC_Os02g05120.1	LOC_Os01g22920.1
LOC_Os02g05190.1	LOC_Os01g22930.1
LOC_Os02g05240.1	LOC_Os01g22954.1
LOC_Os02g05350.1	LOC_Os01g22980.1
LOC_Os02g05360.1	LOC_Os01g23000.1
LOC_Os02g05430.1	LOC_Os01g23020.1
LOC_Os02g05460.1	LOC_Os01g23040.1
LOC_Os02g05580.1	LOC_Os01g23050.1
LOC_Os02g05590.1	LOC_Os01g23070.1
LOC_Os02g05620.1	LOC_Os01g23090.1
LOC_Os02g05800.1	LOC_Os01g23100.1
LOC_Os02g05910.1	LOC_Os01g23110.1
LOC_Os02g05920.1	LOC_Os01g23120.1
LOC_Os02g05930.1	LOC_Os01g23130.1
LOC_Os02g05940.1	LOC_Os01g23144.1
LOC_Os02g05950.1	LOC_Os01g23160.1
LOC_Os02g05960.1	LOC_Os01g23180.1
LOC_Os02g05970.1	LOC_Os01g23210.1
LOC_Os02g05980.1	LOC_Os01g23270.1
LOC_Os02g06030.1	LOC_Os01g23290.1
LOC_Os02g06070.1	LOC_Os01g23310.1
LOC_Os02g06090.1	LOC_Os01g23320.1
LOC_Os02g06180.1	LOC_Os01g23330.1
LOC_Os02g06190.1	LOC_Os01g23340.1
LOC_Os02g06200.1	LOC_Os01g23360.1
LOC_Os02g06215.1	LOC_Os01g23370.1
LOC_Os02g06220.1	LOC_Os01g23380.1
LOC_Os02g06260.1	LOC_Os01g23410.1
LOC_Os02g06330.1	LOC_Os01g23420.1
LOC_Os02g06420.1	LOC_Os01g23430.1
LOC_Os02g06470.1	LOC_Os01g23440.1
LOC_Os02g06605.1	LOC_Os01g23460.1
LOC_Os02g06730.1	LOC_Os01g23490.1
LOC_Os02g06850.1	LOC_Os01g23510.1
LOC_Os02g06860.1	LOC_Os01g23530.1
LOC_Os02g06960.1	LOC_Os01g23540.1
LOC_Os02g06970.1	LOC_Os01g23550.1
LOC_Os02g06980.1	LOC_Os01g23560.1
LOC_Os02g06990.1	LOC_Os01g23570.1
LOC_Os02g07010.1	LOC_Os01g23580.1
LOC_Os02g07030.1	LOC_Os01g23590.1
LOC_Os02g07110.1	LOC_Os01g23610.2
LOC_Os02g07140.1	LOC_Os01g23620.1
LOC_Os02g07150.1	LOC_Os01g23630.1
LOC_Os02g07270.1	LOC_Os01g23640.2
LOC_Os02g07390.1	LOC_Os01g23660.1
LOC_Os02g07460.1	LOC_Os01g23670.1
LOC_Os02g07550.1	LOC_Os01g23680.2
LOC_Os02g07654.1	LOC_Os01g23690.1
LOC_Os02g07690.1	LOC_Os01g23710.1
LOC_Os02g07700.1	LOC_Os01g23740.1
LOC_Os02g07709.1	LOC_Os01g23770.1
LOC_Os02g07890.2	LOC_Os01g23780.1
LOC_Os02g07930.1	LOC_Os01g23800.1
LOC_Os02g07940.1	LOC_Os01g23830.1
LOC_Os02g07950.1	LOC_Os01g23840.1
LOC_Os02g07970.1	LOC_Os01g23890.1
LOC_Os02g07990.1	LOC_Os01g23910.1
LOC_Os02g08000.1	LOC_Os01g23920.1
LOC_Os02g08200.1	LOC_Os01g23930.1
LOC_Os02g08320.1	LOC_Os01g23940.1
LOC_Os02g08330.1	LOC_Os01g23960.1
LOC_Os02g08510.1	LOC_Os01g23970.1
LOC_Os02g09050.1	LOC_Os01g23980.1
LOC_Os02g09090.1	LOC_Os01g24010.1
LOC_Os02g09210.1	LOC_Os01g24020.1
LOC_Os02g09480.1	LOC_Os01g24030.1
LOC_Os02g09500.1	LOC_Os01g24040.1
LOC_Os02g09510.1	LOC_Os01g24050.1
LOC_Os02g09520.1	LOC_Os01g24060.1
LOC_Os02g09540.1	LOC_Os01g24070.1
LOC_Os02g09650.1	LOC_Os01g24080.1
LOC_Os02g09750.1	LOC_Os01g24090.2
LOC_Os02g09790.1	LOC_Os01g24100.1
LOC_Os02g09830.1	LOC_Os01g24120.1
LOC_Os02g09850.1	LOC_Os01g24130.1
LOC_Os02g09910.1	LOC_Os01g24140.1
LOC_Os02g09940.1	LOC_Os01g24150.1
LOC_Os02g09960.1	LOC_Os01g24170.1
LOC_Os02g09970.1	LOC_Os01g24180.1
LOC_Os02g09980.1	LOC_Os01g24200.1
LOC_Os02g09990.1	LOC_Os01g24210.1
LOC_Os02g10010.1	LOC_Os01g24220.1
LOC_Os02g10210.1	LOC_Os01g24230.1
LOC_Os02g10360.1	LOC_Os01g24240.1
LOC_Os02g10450.1	LOC_Os01g24260.1
LOC_Os02g10500.1	LOC_Os01g24280.1
LOC_Os02g10550.1	LOC_Os01g24294.1
LOC_Os02g10580.1	LOC_Os01g24330.1
LOC_Os02g10830.1	LOC_Os01g24340.1
LOC_Os02g10870.1	LOC_Os01g24350.1
LOC_Os02g10880.1	LOC_Os01g24360.1
LOC_Os02g10890.1	LOC_Os01g24370.1
LOC_Os02g10930.1	LOC_Os01g24390.1
LOC_Os02g11100.1	LOC_Os01g24400.1
LOC_Os02g11130.1	LOC_Os01g24410.1
LOC_Os02g11636.1	LOC_Os01g24420.1
LOC_Os02g11640.1	LOC_Os01g24470.1
LOC_Os02g11665.1	LOC_Os01g24480.1
LOC_Os02g11680.1	LOC_Os01g24490.1
LOC_Os02g11700.1	LOC_Os01g24500.1
LOC_Os02g11705.1	LOC_Os01g24510.1
LOC_Os02g11720.1	LOC_Os01g24520.1
LOC_Os02g11859.1	LOC_Os01g24530.1
LOC_Os02g11870.1	LOC_Os01g24540.1
LOC_Os02g11950.1	LOC_Os01g24550.1
LOC_Os02g12040.1	LOC_Os01g24560.1
LOC_Os02g12110.1	LOC_Os01g24570.1
LOC_Os02g12240.1	LOC_Os01g24590.1
LOC_Os02g12370.1	LOC_Os01g24600.1
LOC_Os02g12430.1	LOC_Os01g24610.1
LOC_Os02g12520.1	LOC_Os01g24620.1
LOC_Os02g12530.1	LOC_Os01g24630.1
LOC_Os02g12560.1	LOC_Os01g24650.1
LOC_Os02g12610.1	LOC_Os01g24660.1
LOC_Os02g12640.1	LOC_Os01g24680.2
LOC_Os02g12680.1	LOC_Os01g24690.2
LOC_Os02g12690.1	LOC_Os01g24700.1
LOC_Os02g12700.1	LOC_Os01g24710.2
LOC_Os02g12710.1	LOC_Os01g24750.1
LOC_Os02g12720.1	LOC_Os01g24760.1
LOC_Os02g12990.1	LOC_Os01g24780.1
LOC_Os02g13020.1	LOC_Os01g24800.1
LOC_Os02g13030.1	LOC_Os01g24820.1
LOC_Os02g13060.1	LOC_Os01g24840.1
LOC_Os02g13180.1	LOC_Os01g24860.1
LOC_Os02g13190.1	LOC_Os01g24870.1
LOC_Os02g13220.1	LOC_Os01g24880.2
LOC_Os02g13230.1	LOC_Os01g24890.1
LOC_Os02g13260.1	LOC_Os01g24900.1
LOC_Os02g13304.1	LOC_Os01g24910.1
LOC_Os02g13320.1	LOC_Os01g24920.1
LOC_Os02g13330.1	LOC_Os01g24930.1
LOC_Os02g13555.1	LOC_Os01g24940.1
LOC_Os02g13600.1	LOC_Os01g24950.1
LOC_Os02g13610.1	LOC_Os01g24960.1
LOC_Os02g13620.1	LOC_Os01g24980.1
LOC_Os02g13650.1	LOC_Os01g24990.1
LOC_Os02g13710.1	LOC_Os01g25000.1
LOC_Os02g13740.1	LOC_Os01g25010.1
LOC_Os02g13760.1	LOC_Os01g25020.1
LOC_Os02g13785.1	LOC_Os01g25030.1
LOC_Os02g13940.1	LOC_Os01g25040.1
LOC_Os02g13960.1	LOC_Os01g25050.1
LOC_Os02g13965.1	LOC_Os01g25060.1
LOC_Os02g14090.1	LOC_Os01g25090.1
LOC_Os02g14180.1	LOC_Os01g25100.1
LOC_Os02g14310.1	LOC_Os01g25110.1
LOC_Os02g14330.1	LOC_Os01g25120.1
LOC_Os02g14350.1	LOC_Os01g25150.1
LOC_Os02g14510.1	LOC_Os01g25160.1
LOC_Os02g14540.1	LOC_Os01g25170.1
LOC_Os02g14570.1	LOC_Os01g25189.6
LOC_Os02g14590.1	LOC_Os01g25210.1
LOC_Os02g14630.1	LOC_Os01g25230.1
LOC_Os02g14680.1	LOC_Os01g25240.1
LOC_Os02g14700.1	LOC_Os01g25250.1
LOC_Os02g14740.1	LOC_Os01g25280.1
LOC_Os02g14790.1	LOC_Os01g25290.1
LOC_Os02g14850.1	LOC_Os01g25320.1
LOC_Os02g14855.1	LOC_Os01g25330.2
LOC_Os02g14880.1	LOC_Os01g25340.1
LOC_Os02g14890.1	LOC_Os01g25360.1
LOC_Os02g14990.1	LOC_Os01g25370.2
LOC_Os02g15000.1	LOC_Os01g25386.1
LOC_Os02g15010.1	LOC_Os01g25402.1
LOC_Os02g15020.1	LOC_Os01g25430.1
LOC_Os02g15080.1	LOC_Os01g25440.1
LOC_Os02g15100.1	LOC_Os01g25450.1
LOC_Os02g15110.1	LOC_Os01g25470.1
LOC_Os02g15120.1	LOC_Os01g25484.1
LOC_Os02g15130.1	LOC_Os01g25500.1
LOC_Os02g15200.1	LOC_Os01g25510.1
LOC_Os02g15250.1	LOC_Os01g25520.1
LOC_Os02g15280.1	LOC_Os01g25530.1
LOC_Os02g15290.1	LOC_Os01g25580.1
LOC_Os02g15390.1	LOC_Os01g25600.2
LOC_Os02g15400.1	LOC_Os01g25610.1
LOC_Os02g15410.1	LOC_Os01g25630.1
LOC_Os02g15500.1	LOC_Os01g25650.1
LOC_Os02g15520.1	LOC_Os01g25660.1
LOC_Os02g15540.1	LOC_Os01g25670.1
LOC_Os02g15670.1	LOC_Os01g25679.1
LOC_Os02g15700.1	LOC_Os01g25688.1
LOC_Os02g15704.1	LOC_Os01g25700.1
LOC_Os02g15770.1	LOC_Os01g25710.1
LOC_Os02g15800.1	LOC_Os01g25740.1
LOC_Os02g15830.1	LOC_Os01g25760.1
LOC_Os02g15885.1	LOC_Os01g25770.1
LOC_Os02g15990.1	LOC_Os01g25780.1
LOC_Os02g16060.1	LOC_Os01g25810.1
LOC_Os02g16100.1	LOC_Os01g25820.2
LOC_Os02g16130.1	LOC_Os01g25839.1
LOC_Os02g16150.1	LOC_Os01g25860.1
LOC_Os02g16160.1	LOC_Os01g25880.1
LOC_Os02g16180.1	LOC_Os01g25890.1
LOC_Os02g16190.1	LOC_Os01g25900.1
LOC_Os02g16230.1	LOC_Os01g25910.1
LOC_Os02g16250.1	LOC_Os01g25920.3
LOC_Os02g16320.1	LOC_Os01g25930.1
LOC_Os02g16340.1	LOC_Os01g25950.1
LOC_Os02g16370.1	LOC_Os01g25960.1
LOC_Os02g16529.1	LOC_Os01g25990.3
LOC_Os02g16544.1	LOC_Os01g26000.1
LOC_Os02g16610.1	LOC_Os01g26010.1
LOC_Os02g16690.1	LOC_Os01g26020.1
LOC_Os02g16760.1	LOC_Os01g26039.1
LOC_Os02g16839.1	LOC_Os01g26060.1
LOC_Os02g16960.1	LOC_Os01g26120.1
LOC_Os02g16995.1	LOC_Os01g26130.1
LOC_Os02g17070.1	LOC_Os01g26160.2
LOC_Os02g17170.1	LOC_Os01g26174.1
LOC_Os02g17180.1	LOC_Os01g26190.1
LOC_Os02g17200.1	LOC_Os01g26210.1
LOC_Os02g17210.1	LOC_Os01g26224.1
LOC_Os02g17220.1	LOC_Os01g26240.1
LOC_Os02g17270.1	LOC_Os01g26250.1
LOC_Os02g17400.1	LOC_Os01g26280.1
LOC_Os02g17480.1	LOC_Os01g26290.1
LOC_Os02g17570.1	LOC_Os01g26300.1
LOC_Os02g17630.1	LOC_Os01g26320.1
LOC_Os02g17730.1	LOC_Os01g26340.1
LOC_Os02g17750.1	LOC_Os01g26350.1
LOC_Os02g17770.1	LOC_Os01g26390.1
LOC_Os02g17840.1	LOC_Os01g26400.1
LOC_Os02g18020.1	LOC_Os01g26410.1
LOC_Os02g18030.1	LOC_Os01g26920.1
LOC_Os02g18100.1	LOC_Os01g26930.1
LOC_Os02g18115.1	LOC_Os01g26940.1
LOC_Os02g18150.1	LOC_Os01g26970.3
LOC_Os02g18380.1	LOC_Os01g26980.1
LOC_Os02g18390.1	LOC_Os01g26990.1
LOC_Os02g18400.1	LOC_Os01g27000.1
LOC_Os02g18460.1	LOC_Os01g27010.1
LOC_Os02g18470.1	LOC_Os01g27020.5
LOC_Os02g18580.1	LOC_Os01g27030.1
LOC_Os02g18614.1	LOC_Os01g27040.1
LOC_Os02g18620.1	LOC_Os01g27050.1
LOC_Os02g18630.1	LOC_Os01g27060.1
LOC_Os02g18640.1	LOC_Os01g27080.1
LOC_Os02g18710.1	LOC_Os01g27090.1
LOC_Os02g18720.1	LOC_Os01g27110.1
LOC_Os02g18740.1	LOC_Os01g27130.1
LOC_Os02g18750.1	LOC_Os01g27150.1
LOC_Os02g18784.1	LOC_Os01g27160.1
LOC_Os02g19050.1	LOC_Os01g27170.1
LOC_Os02g19160.1	LOC_Os01g27200.1
LOC_Os02g19170.2	LOC_Os01g27210.1
LOC_Os02g19340.1	LOC_Os01g27230.1
LOC_Os02g19360.1	LOC_Os01g27240.1
LOC_Os02g19470.1	LOC_Os01g27250.1
LOC_Os02g19530.1	LOC_Os01g27260.1
LOC_Os02g19710.1	LOC_Os01g27270.1
LOC_Os02g19770.1	LOC_Os01g27280.1
LOC_Os02g20030.1	LOC_Os01g27320.1
LOC_Os02g20040.1	LOC_Os01g27330.1
LOC_Os02g20050.1	LOC_Os01g27340.1
LOC_Os02g20200.1	LOC_Os01g27360.1
LOC_Os02g20230.1	LOC_Os01g27370.1
LOC_Os02g20240.1	LOC_Os01g27380.1
LOC_Os02g20320.1	LOC_Os01g27390.1
LOC_Os02g20370.1	LOC_Os01g27400.1
LOC_Os02g20480.1	LOC_Os01g27420.1
LOC_Os02g20540.1	LOC_Os01g27430.1
LOC_Os02g20560.1	LOC_Os01g27440.1
LOC_Os02g20590.1	LOC_Os01g27449.1
LOC_Os02g20620.1	LOC_Os01g27480.1
LOC_Os02g20670.1	LOC_Os01g27500.1
LOC_Os02g20690.1	LOC_Os01g27520.1
LOC_Os02g20720.1	LOC_Os01g27530.1
LOC_Os02g20729.1	LOC_Os01g27550.1
LOC_Os02g20990.1	LOC_Os01g27560.1
LOC_Os02g21040.1	LOC_Os01g27580.1
LOC_Os02g21080.1	LOC_Os01g27590.1
LOC_Os02g21090.3	LOC_Os01g27630.1
LOC_Os02g21170.1	LOC_Os01g27640.1
LOC_Os02g21230.1	LOC_Os01g27660.1
LOC_Os02g21310.1	LOC_Os01g27670.1
LOC_Os02g21330.1	LOC_Os01g27700.1
LOC_Os02g21350.1	LOC_Os01g27720.1
LOC_Os02g21470.1	LOC_Os01g27730.1
LOC_Os02g21570.1	LOC_Os01g27740.1
LOC_Os02g21650.2	LOC_Os01g27750.1
LOC_Os02g21685.1	LOC_Os01g27760.1
LOC_Os02g21780.1	LOC_Os01g27770.1
LOC_Os02g21860.1	LOC_Os01g27790.1
LOC_Os02g21890.1	LOC_Os01g27800.1
LOC_Os02g21950.1	LOC_Os01g27880.1
LOC_Os02g21960.1	LOC_Os01g27890.1
LOC_Os02g22240.1	LOC_Os01g27900.1
LOC_Os02g22310.1	LOC_Os01g27930.1
LOC_Os02g22320.1	LOC_Os01g27940.2
LOC_Os02g22360.1	LOC_Os01g27960.1
LOC_Os02g22430.1	LOC_Os01g28000.1
LOC_Os02g22440.1	LOC_Os01g28010.1
LOC_Os02g22450.1	LOC_Os01g28020.1
LOC_Os02g22500.1	LOC_Os01g28030.1
LOC_Os02g22510.1	LOC_Os01g28040.1
LOC_Os02g22530.1	LOC_Os01g28060.1
LOC_Os02g22640.1	LOC_Os01g28070.1
LOC_Os02g22750.1	LOC_Os01g28100.1
LOC_Os02g22810.1	LOC_Os01g28120.1
LOC_Os02g23825.1	LOC_Os01g28130.1
LOC_Os02g23826.1	LOC_Os01g28134.1
LOC_Os02g23829.1	LOC_Os01g28140.1
LOC_Os02g23939.1	LOC_Os01g28150.1
LOC_Os02g24010.1	LOC_Os01g28170.1
LOC_Os02g24100.1	LOC_Os01g28184.1
LOC_Os02g24155.1	LOC_Os01g28200.1
LOC_Os02g24210.1	LOC_Os01g28244.1
LOC_Os02g24330.2	LOC_Os01g28260.1
LOC_Os02g24470.1	LOC_Os01g28270.1
LOC_Os02g24520.1	LOC_Os01g28280.1
LOC_Os02g24530.1	LOC_Os01g28290.1
LOC_Os02g24574.1	LOC_Os01g28300.1
LOC_Os02g24576.1	LOC_Os01g28310.1
LOC_Os02g24586.1	LOC_Os01g28320.1
LOC_Os02g24596.1	LOC_Os01g28330.1
LOC_Os02g24598.1	LOC_Os01g28340.1
LOC_Os02g24604.1	LOC_Os01g28360.1
LOC_Os02g24612.1	LOC_Os01g28370.1
LOC_Os02g24614.1	LOC_Os01g28380.1
LOC_Os02g24632.1	LOC_Os01g28390.1
LOC_Os02g24634.1	LOC_Os01g28400.1
LOC_Os02g24636.1	LOC_Os01g28420.1
LOC_Os02g24640.1	LOC_Os01g28440.1
LOC_Os02g24642.1	LOC_Os01g28474.1
LOC_Os02g24700.1	LOC_Os01g28490.1
LOC_Os02g24710.1	LOC_Os01g28530.1
LOC_Os02g24740.1	LOC_Os01g28540.1
LOC_Os02g24810.1	LOC_Os01g28550.1
LOC_Os02g24830.1	LOC_Os01g28560.1
LOC_Os02g25020.1	LOC_Os01g28580.1
LOC_Os02g25150.1	LOC_Os01g28600.1
LOC_Os02g25230.1	LOC_Os01g28610.1
LOC_Os02g25300.1	LOC_Os01g28630.1
LOC_Os02g25449.1	LOC_Os01g28660.1
LOC_Os02g25590.1	LOC_Os01g28680.8
LOC_Os02g25620.1	LOC_Os01g28690.2
LOC_Os02g25700.1	LOC_Os01g28710.1
LOC_Os02g25755.1	LOC_Os01g28740.1
LOC_Os02g25780.1	LOC_Os01g28744.1
LOC_Os02g25820.1	LOC_Os01g28750.1
LOC_Os02g25830.1	LOC_Os01g28760.1
LOC_Os02g25840.1	LOC_Os01g28800.1
LOC_Os02g25890.1	LOC_Os01g28810.1
LOC_Os02g26040.1	LOC_Os01g28820.1
LOC_Os02g26170.1	LOC_Os01g28830.1
LOC_Os02g26210.1	LOC_Os01g28840.1
LOC_Os02g26220.1	LOC_Os01g28870.1
LOC_Os02g26250.1	LOC_Os01g28882.1
LOC_Os02g26290.1	LOC_Os01g28894.1
LOC_Os02g26320.1	LOC_Os01g28910.1
LOC_Os02g26330.1	LOC_Os01g28950.1
LOC_Os02g26470.1	LOC_Os01g28970.2
LOC_Os02g26530.1	LOC_Os01g28989.3
LOC_Os02g26580.1	LOC_Os01g29000.1
LOC_Os02g26670.1	LOC_Os01g29020.1
LOC_Os02g26680.1	LOC_Os01g29040.1
LOC_Os02g26710.1	LOC_Os01g29050.1
LOC_Os02g26720.1	LOC_Os01g29070.1
LOC_Os02g26820.1	LOC_Os01g29080.1
LOC_Os02g26830.1	LOC_Os01g29100.1
LOC_Os02g26840.1	LOC_Os01g29104.1
LOC_Os02g26890.1	LOC_Os01g29110.1
LOC_Os02g26910.1	LOC_Os01g29140.1
LOC_Os02g27120.1	LOC_Os01g29150.1
LOC_Os02g27150.1	LOC_Os01g29160.1
LOC_Os02g27240.1	LOC_Os01g29170.1
LOC_Os02g27250.1	LOC_Os01g29180.1
LOC_Os02g27340.1	LOC_Os01g29190.1
LOC_Os02g27400.1	LOC_Os01g29210.1
LOC_Os02g27610.1	LOC_Os01g29220.1
LOC_Os02g27780.1	LOC_Os01g29230.1
LOC_Os02g27800.1	LOC_Os01g29250.1
LOC_Os02g27890.1	LOC_Os01g29260.1
LOC_Os02g27910.1	LOC_Os01g29270.1
LOC_Os02g27930.1	LOC_Os01g29290.1
LOC_Os02g28110.1	LOC_Os01g29310.1
LOC_Os02g28170.1	LOC_Os01g29320.1
LOC_Os02g28200.1	LOC_Os01g29340.1
LOC_Os02g28220.1	LOC_Os01g29370.1
LOC_Os02g28270.1	LOC_Os01g29390.2
LOC_Os02g28334.1	LOC_Os01g29409.1
LOC_Os02g28340.1	LOC_Os01g29430.2
LOC_Os02g28410.1	LOC_Os01g29450.1
LOC_Os02g28465.1	LOC_Os01g29469.1
LOC_Os02g28640.1	LOC_Os01g29488.1
LOC_Os02g28730.1	LOC_Os01g29507.1
LOC_Os02g28790.1	LOC_Os01g29530.1
LOC_Os02g28820.1	LOC_Os01g29560.1
LOC_Os02g28840.1	LOC_Os01g29580.1
LOC_Os02g28860.1	LOC_Os01g29590.1
LOC_Os02g28910.1	LOC_Os01g29610.1
LOC_Os02g28930.1	LOC_Os01g29620.1
LOC_Os02g28970.1	LOC_Os01g29650.1
LOC_Os02g29020.1	LOC_Os01g29670.1
LOC_Os02g29080.1	LOC_Os01g29680.1
LOC_Os02g29120.1	LOC_Os01g29690.1
LOC_Os02g29180.1	LOC_Os01g29710.1
LOC_Os02g29200.1	LOC_Os01g29730.1
LOC_Os02g29250.1	LOC_Os01g29740.1
LOC_Os02g29310.1	LOC_Os01g29750.1
LOC_Os02g29400.1	LOC_Os01g29760.1
LOC_Os02g29450.1	LOC_Os01g29780.1
LOC_Os02g29500.1	LOC_Os01g29790.1
LOC_Os02g29540.1	LOC_Os01g29804.2
LOC_Os02g29590.1	LOC_Os01g29820.1
LOC_Os02g29650.1	LOC_Os01g29830.1
LOC_Os02g29700.1	LOC_Os01g29840.1
LOC_Os02g29800.1	LOC_Os01g29850.1
LOC_Os02g29840.1	LOC_Os01g29860.1
LOC_Os02g29900.1	LOC_Os01g29870.1
LOC_Os02g29930.1	LOC_Os01g29900.1
LOC_Os02g29940.1	LOC_Os01g29910.1
LOC_Os02g29970.1	LOC_Os01g30936.1
LOC_Os02g30230.1	LOC_Os01g30940.1
LOC_Os02g30240.1	LOC_Os01g30950.1
LOC_Os02g30280.1	LOC_Os01g30956.1
LOC_Os02g30320.1	LOC_Os01g30970.1
LOC_Os02g30340.1	LOC_Os01g30980.1
LOC_Os02g30360.1	LOC_Os01g30990.1
LOC_Os02g30380.1	LOC_Os01g31000.1
LOC_Os02g30420.1	LOC_Os01g31010.1
LOC_Os02g30430.1	LOC_Os01g31020.1
LOC_Os02g30450.1	LOC_Os01g31040.1
LOC_Os02g30470.1	LOC_Os01g31070.1
LOC_Os02g30490.1	LOC_Os01g31080.1
LOC_Os02g30590.1	LOC_Os01g31100.1
LOC_Os02g30630.1	LOC_Os01g31110.1
LOC_Os02g30760.1	LOC_Os01g31120.1
LOC_Os02g30810.1	LOC_Os01g31124.1
LOC_Os02g30850.1	LOC_Os01g31130.1
LOC_Os02g30955.1	LOC_Os01g31150.1
LOC_Os02g31090.1	LOC_Os01g31160.1
LOC_Os02g31270.1	LOC_Os01g31180.1
LOC_Os02g31300.1	LOC_Os01g31190.1
LOC_Os02g31320.1	LOC_Os01g31200.1
LOC_Os02g31840.1	LOC_Os01g31220.2
LOC_Os02g31867.1	LOC_Os01g31230.1
LOC_Os02g31922.1	LOC_Os01g31240.1
LOC_Os02g31924.1	LOC_Os01g31260.1
LOC_Os02g31926.1	LOC_Os01g31270.1
LOC_Os02g31980.1	LOC_Os01g31280.1
LOC_Os02g31990.1	LOC_Os01g31300.1
LOC_Os02g32009.1	LOC_Os01g31310.1
LOC_Os02g32040.1	LOC_Os01g31340.1
LOC_Os02g32080.1	LOC_Os01g31350.1
LOC_Os02g32240.1	LOC_Os01g31360.2
LOC_Os02g32250.1	LOC_Os01g31390.1
LOC_Os02g32270.1	LOC_Os01g31400.1
LOC_Os02g32310.1	LOC_Os01g31410.1
LOC_Os02g32450.1	LOC_Os01g31420.1
LOC_Os02g32465.1	LOC_Os01g31430.1
LOC_Os02g32469.1	LOC_Os01g31440.1
LOC_Os02g32550.1	LOC_Os01g31460.1
LOC_Os02g32615.1	LOC_Os01g31470.1
LOC_Os02g32620.1	LOC_Os01g31480.1
LOC_Os02g32630.1	LOC_Os01g31494.1
LOC_Os02g32680.1	LOC_Os01g31510.1
LOC_Os02g32780.1	LOC_Os01g31550.1
LOC_Os02g32840.1	LOC_Os01g31580.1
LOC_Os02g32890.1	LOC_Os01g31629.1
LOC_Os02g32910.1	LOC_Os01g31650.1
LOC_Os02g32980.1	LOC_Os01g31660.1
LOC_Os02g32990.1	LOC_Os01g31670.1
LOC_Os02g33050.1	LOC_Os01g31680.1
LOC_Os02g33060.1	LOC_Os01g31690.1
LOC_Os02g33090.1	LOC_Os01g31714.1
LOC_Os02g33100.1	LOC_Os01g31730.1
LOC_Os02g33120.1	LOC_Os01g31750.1
LOC_Os02g33130.1	LOC_Os01g31760.1
LOC_Os02g33200.1	LOC_Os01g31770.2
LOC_Os02g33220.1	LOC_Os01g31800.1
LOC_Os02g33240.1	LOC_Os01g31810.2
LOC_Os02g33250.1	LOC_Os01g31830.1
LOC_Os02g33300.1	LOC_Os01g31840.1
LOC_Os02g33335.1	LOC_Os01g31870.6
LOC_Os02g33380.1	LOC_Os01g31900.1
LOC_Os02g33390.1	LOC_Os01g31910.1
LOC_Os02g33480.1	LOC_Os01g31920.1
LOC_Os02g33520.1	LOC_Os01g31930.1
LOC_Os02g33550.1	LOC_Os01g31950.1
LOC_Os02g33570.1	LOC_Os01g31960.1
LOC_Os02g33590.1	LOC_Os01g31980.1
LOC_Os02g33600.1	LOC_Os01g32000.1
LOC_Os02g33670.1	LOC_Os01g32010.1
LOC_Os02g33680.1	LOC_Os01g32020.1
LOC_Os02g33690.1	LOC_Os01g32030.1
LOC_Os02g33705.1	LOC_Os01g32044.1
LOC_Os02g33720.1	LOC_Os01g32060.1
LOC_Os02g33800.1	LOC_Os01g32070.1
LOC_Os02g33840.1	LOC_Os01g32090.1
LOC_Os02g33850.1	LOC_Os01g32100.1
LOC_Os02g33890.1	LOC_Os01g32110.1
LOC_Os02g33980.1	LOC_Os01g32130.1
LOC_Os02g34140.1	LOC_Os01g32150.1
LOC_Os02g34360.1	LOC_Os01g32170.1
LOC_Os02g34410.1	LOC_Os01g32184.1
LOC_Os02g34440.1	LOC_Os01g32200.1
LOC_Os02g34540.1	LOC_Os01g32210.1
LOC_Os02g34610.1	LOC_Os01g32220.1
LOC_Os02g34640.1	LOC_Os01g32230.1
LOC_Os02g34700.1	LOC_Os01g32250.1
LOC_Os02g34760.1	LOC_Os01g32259.1
LOC_Os02g34800.1	LOC_Os01g32270.1
LOC_Os02g34870.1	LOC_Os01g32280.1
LOC_Os02g34930.1	LOC_Os01g32300.1
LOC_Os02g34960.1	LOC_Os01g32320.1
LOC_Os02g35110.1	LOC_Os01g32330.1
LOC_Os02g35120.1	LOC_Os01g32350.2
LOC_Os02g35200.1	LOC_Os01g32364.1
LOC_Os02g35240.1	LOC_Os01g32400.1
LOC_Os02g35250.1	LOC_Os01g32410.1
LOC_Os02g35260.1	LOC_Os01g32430.1
LOC_Os02g35329.1	LOC_Os01g32439.1
LOC_Os02g35347.1	LOC_Os01g32470.1
LOC_Os02g35365.1	LOC_Os01g32500.1
LOC_Os02g35440.1	LOC_Os01g32510.1
LOC_Os02g35450.1	LOC_Os01g32530.1
LOC_Os02g35460.1	LOC_Os01g32550.1
LOC_Os02g35530.1	LOC_Os01g32574.1
LOC_Os02g35560.1	LOC_Os01g32600.1
LOC_Os02g35620.1	LOC_Os01g32610.1
LOC_Os02g35690.1	LOC_Os01g32630.1
LOC_Os02g35710.1	LOC_Os01g32640.1
LOC_Os02g35730.1	LOC_Os01g32660.5
LOC_Os02g35740.1	LOC_Os01g32700.1
LOC_Os02g35820.1	LOC_Os01g32710.1
LOC_Os02g35920.1	LOC_Os01g32720.1
LOC_Os02g35940.1	LOC_Os01g32730.2
LOC_Os02g35980.1	LOC_Os01g32750.1
LOC_Os02g36030.1	LOC_Os01g32760.1
LOC_Os02g36070.1	LOC_Os01g32780.1
LOC_Os02g36110.1	LOC_Os01g32790.1
LOC_Os02g36160.1	LOC_Os01g32800.1
LOC_Os02g36170.1	LOC_Os01g32830.1
LOC_Os02g36180.1	LOC_Os01g32840.1
LOC_Os02g36280.1	LOC_Os01g32849.1
LOC_Os02g36300.1	LOC_Os01g32864.1
LOC_Os02g36320.1	LOC_Os01g32870.2
LOC_Os02g36330.1	LOC_Os01g32900.1
LOC_Os02g36510.1	LOC_Os01g32930.1
LOC_Os02g36595.1	LOC_Os01g32940.1
LOC_Os02g36730.1	LOC_Os01g32964.1
LOC_Os02g36749.1	LOC_Os01g32980.1
LOC_Os02g36780.1	LOC_Os01g32990.1
LOC_Os02g36860.1	LOC_Os01g33000.1
LOC_Os02g36910.1	LOC_Os01g33020.2
LOC_Os02g37000.1	LOC_Os01g33030.1
LOC_Os02g37060.1	LOC_Os01g33040.1
LOC_Os02g37070.1	LOC_Os01g33050.2
LOC_Os02g37094.1	LOC_Os01g33060.2
LOC_Os02g37109.1	LOC_Os01g33070.1
LOC_Os02g37170.1	LOC_Os01g33080.1
LOC_Os02g37254.1	LOC_Os01g33090.1
LOC_Os02g37270.1	LOC_Os01g33100.1
LOC_Os02g37280.1	LOC_Os01g33110.1
LOC_Os02g37309.1	LOC_Os01g33120.1
LOC_Os02g37440.1	LOC_Os01g33130.1
LOC_Os02g37560.1	LOC_Os01g33136.1
LOC_Os02g37610.1	LOC_Os01g33160.1
LOC_Os02g37690.1	LOC_Os01g33190.1
LOC_Os02g37694.1	LOC_Os01g33204.1
LOC_Os02g37710.1	LOC_Os01g33220.1
LOC_Os02g37770.1	LOC_Os01g33230.1
LOC_Os02g37780.1	LOC_Os01g33240.1
LOC_Os02g37820.1	LOC_Os01g33250.1
LOC_Os02g37900.1	LOC_Os01g33260.1
LOC_Os02g37960.1	LOC_Os01g33290.1
[truncated: 38,906 more rows]
