# Supplementary material for: Mutational Bias and Natural Selection Driving the Synonymous Codon Usage of Single-Exon Genes in Rice (Oryza sativa L.)
Source: Rice (N Y). 2023 Feb 27;16:11. doi: 10.1186/s12284-023-00627-2 (PMC9971424; doi:10.1186/s12284-023-00627-2)
Supplement: Supplementary file 2 — Additional file 2. Table 2 The dissection of ENC values of single-exon genes and multiple-exon genes in rice. [file 12284_2023_627_MOESM2_ESM.xlsx]

## Sheet: Sheet1
Supplementary Table 2. The dissection of ENC values of single-exon genes and multiple-exon genes in rice.
	ENC≤35		35<ENC≤50		ENC>50		ENC value=“NA”
	number	percent	number	percent	number	percent	number	percent
SEG	3112	0.275862	4910	0.435245	3253	0.288361	6	0.000531868
MEG	2791	0.0682329	10891	0.266258	27211	0.665241	11	0.000268922
