# Supplementary material for: Mutational Bias and Natural Selection Driving the Synonymous Codon Usage of Single-Exon Genes in Rice (Oryza sativa L.)
Source: Rice (N Y). 2023 Feb 27;16:11. doi: 10.1186/s12284-023-00627-2 (PMC9971424; doi:10.1186/s12284-023-00627-2)
Supplement: Supplementary file 4 — Additional file 4. Table 3. Paralogous gene pairs consisting of single-exon genes and multiple-exon genes generated via segmental and tandem duplications. [file 12284_2023_627_MOESM4_ESM.xlsx]

## Sheet: paralogs
Supplementary Table 3. Paralogous gene pairs consisting of single-exon genes and multiple-exon genes generated via segmental and tandem duplications.
Segmental duplication			Tandem duplication
SEG	MEG		SEG	MEG
LOC_Os01g52230.1	LOC_Os01g41660.1		LOC_Os01g03210.1	LOC_Os01g03210.1
LOC_Os02g13965.1	LOC_Os01g10700.1		LOC_Os01g03464.1	LOC_Os01g03464.1
LOC_Os02g11130.1	LOC_Os01g08090.1		LOC_Os01g05360.1	LOC_Os01g05360.1
LOC_Os02g11640.1	LOC_Os01g08100.1		LOC_Os01g06220.1	LOC_Os01g06220.1
LOC_Os03g20500.1	LOC_Os01g59690.1		LOC_Os01g06990.1	LOC_Os01g06990.1
LOC_Os03g16390.1	LOC_Os01g62670.1		LOC_Os01g07680.1	LOC_Os01g07680.1
LOC_Os04g31330.1	LOC_Os01g69230.1		LOC_Os01g10930.1	LOC_Os01g10930.1
LOC_Os04g31940.1	LOC_Os01g69930.1		LOC_Os01g12410.1	LOC_Os01g12410.1
LOC_Os04g59440.1	LOC_Os01g64960.1		LOC_Os01g13870.1	LOC_Os01g13870.1
LOC_Os05g08850.1	LOC_Os01g08800.1		LOC_Os01g14320.1	LOC_Os01g14320.1
LOC_Os05g11650.1	LOC_Os01g10680.1		LOC_Os01g23080.1	LOC_Os01g23080.1
LOC_Os05g31380.1	LOC_Os01g71970.1		LOC_Os01g38710.1	LOC_Os01g38710.1
LOC_Os05g29740.1	LOC_Os01g20970.1		LOC_Os01g50280.1	LOC_Os01g50280.1
LOC_Os05g14880.1	LOC_Os01g13340.1		LOC_Os01g50300.1	LOC_Os01g50300.1
LOC_Os05g50830.1	LOC_Os01g43350.1		LOC_Os01g51500.1	LOC_Os01g51500.1
LOC_Os05g49340.1	LOC_Os01g47280.1		LOC_Os01g52320.1	LOC_Os01g52320.1
LOC_Os05g48520.1	LOC_Os01g48540.1		LOC_Os01g52440.1	LOC_Os01g52440.1
LOC_Os05g43840.1	LOC_Os01g55450.1		LOC_Os01g58960.1	LOC_Os01g58960.1
LOC_Os05g43590.1	LOC_Os01g56010.1		LOC_Os01g62560.1	LOC_Os01g62560.1
LOC_Os05g43490.2	LOC_Os01g56390.1		LOC_Os01g64110.1	LOC_Os01g64110.1
LOC_Os05g41520.1	LOC_Os01g58780.1		LOC_Os01g64840.1	LOC_Os01g64840.1
LOC_Os05g39860.1	LOC_Os01g60930.1		LOC_Os01g66670.1	LOC_Os01g66670.1
LOC_Os05g39670.1	LOC_Os01g61170.1		LOC_Os01g68090.1	LOC_Os01g68090.1
LOC_Os05g38320.1	LOC_Os01g62670.1		LOC_Os01g70610.1	LOC_Os01g70610.1
LOC_Os05g38264.1	LOC_Os01g62830.1		LOC_Os01g71140.1	LOC_Os01g71140.1
LOC_Os05g04690.1	LOC_Os01g18400.1		LOC_Os01g72170.1	LOC_Os01g72170.1
LOC_Os06g34830.1	LOC_Os01g11160.1		LOC_Os01g73200.1	LOC_Os01g73200.1
LOC_Os08g41820.1	LOC_Os01g69230.1		LOC_Os02g12040.1	LOC_Os02g12040.1
LOC_Os02g44360.1	LOC_Os10g40390.1		LOC_Os02g15885.1	LOC_Os02g15885.1
LOC_Os03g02580.1	LOC_Os10g37850.1		LOC_Os02g16839.1	LOC_Os02g16839.1
LOC_Os03g14170.1	LOC_Os10g07010.1		LOC_Os02g21230.1	LOC_Os02g21230.1
LOC_Os03g08310.1	LOC_Os10g25290.1		LOC_Os02g29020.1	LOC_Os02g29020.1
LOC_Os03g07060.1	LOC_Os10g27330.1		LOC_Os02g37710.1	LOC_Os02g37710.1
LOC_Os03g06760.2	LOC_Os10g27990.1		LOC_Os02g37770.1	LOC_Os02g37770.1
LOC_Os03g06700.1	LOC_Os10g28060.1		LOC_Os02g38770.1	LOC_Os02g38770.1
LOC_Os03g01610.1	LOC_Os10g40090.1		LOC_Os02g39240.1	LOC_Os02g39240.1
LOC_Os04g43990.1	LOC_Os10g33990.1		LOC_Os02g40620.1	LOC_Os02g40620.1
LOC_Os12g01120.1	LOC_Os11g01130.2		LOC_Os02g41670.1	LOC_Os02g41670.1
LOC_Os12g02200.2	LOC_Os11g02240.1		LOC_Os02g53860.1	LOC_Os02g53860.1
LOC_Os12g02350.1	LOC_Os11g02424.1		LOC_Os03g01640.1	LOC_Os03g01640.1
LOC_Os12g02930.1	LOC_Os11g03190.1		LOC_Os03g04640.1	LOC_Os03g04640.1
LOC_Os12g04080.1	LOC_Os11g04270.1		LOC_Os03g04850.1	LOC_Os03g04850.1
LOC_Os12g04230.1	LOC_Os11g04470.1		LOC_Os03g08330.1	LOC_Os03g08330.1
LOC_Os12g04320.1	LOC_Os11g04540.1		LOC_Os03g20290.1	LOC_Os03g20290.1
LOC_Os12g05430.1	LOC_Os11g05370.1		LOC_Os03g25250.1	LOC_Os03g25250.1
LOC_Os12g05890.1	LOC_Os11g05550.1		LOC_Os03g27690.1	LOC_Os03g27690.1
LOC_Os12g05990.1	LOC_Os11g05614.1		LOC_Os03g28190.1	LOC_Os03g28190.1
LOC_Os12g07480.1	LOC_Os11g07460.1		LOC_Os03g30660.1	LOC_Os03g30660.1
LOC_Os12g08150.1	LOC_Os11g09030.1		LOC_Os03g45860.1	LOC_Os03g45860.1
LOC_Os05g40020.1	LOC_Os11g02424.1		LOC_Os03g49550.1	LOC_Os03g49550.1
LOC_Os05g40710.1	LOC_Os11g03110.1		LOC_Os03g55250.1	LOC_Os03g55250.1
LOC_Os03g43880.1	LOC_Os12g41720.1		LOC_Os03g56714.1	LOC_Os03g56714.1
LOC_Os03g43970.1	LOC_Os12g41890.1		LOC_Os03g56781.1	LOC_Os03g56781.1
LOC_Os05g40710.1	LOC_Os12g02870.1		LOC_Os03g57000.1	LOC_Os03g57000.1
LOC_Os04g42960.1	LOC_Os02g40550.1		LOC_Os03g57900.1	LOC_Os03g57900.1
LOC_Os04g47450.1	LOC_Os02g44880.1		LOC_Os03g59010.1	LOC_Os03g59010.1
LOC_Os05g37030.1	LOC_Os02g33330.1		LOC_Os03g62130.1	LOC_Os03g62130.1
LOC_Os06g11812.1	LOC_Os02g51710.1		LOC_Os03g64050.1	LOC_Os03g64050.1
LOC_Os06g10980.1	LOC_Os02g52560.1		LOC_Os04g01660.1	LOC_Os04g01660.1
LOC_Os06g10800.1	LOC_Os02g52870.1		LOC_Os04g01890.1	LOC_Os04g01890.1
LOC_Os06g46995.1	LOC_Os02g06530.1		LOC_Os04g06700.1	LOC_Os04g06700.1
LOC_Os06g42700.1	LOC_Os02g09820.1		LOC_Os04g08510.1	LOC_Os04g08510.1
LOC_Os06g14780.1	LOC_Os02g49960.1		LOC_Os04g11450.1	LOC_Os04g11450.1
LOC_Os06g14420.1	LOC_Os02g50130.1		LOC_Os04g13010.1	LOC_Os04g13010.1
LOC_Os06g39370.1	LOC_Os02g11790.1		LOC_Os04g34330.1	LOC_Os04g34330.1
LOC_Os06g38210.2	LOC_Os02g12480.1		LOC_Os04g34420.1	LOC_Os04g34420.1
LOC_Os06g01590.1	LOC_Os02g01510.1		LOC_Os04g38520.1	LOC_Os04g38520.1
LOC_Os05g02140.1	LOC_Os03g16800.1		LOC_Os04g39360.1	LOC_Os04g39360.1
LOC_Os05g02200.1	LOC_Os03g16950.1		LOC_Os04g39600.1	LOC_Os04g39600.1
LOC_Os05g03160.1	LOC_Os03g17810.1		LOC_Os04g46980.1	LOC_Os04g46980.1
LOC_Os05g27570.1	LOC_Os03g18790.1		LOC_Os04g49680.1	LOC_Os04g49680.1
LOC_Os06g51050.1	LOC_Os03g04060.1		LOC_Os04g53400.1	LOC_Os04g53400.1
LOC_Os07g07990.1	LOC_Os03g58110.1		LOC_Os04g56910.1	LOC_Os04g56910.1
LOC_Os07g09490.1	LOC_Os03g58800.1		LOC_Os05g05510.1	LOC_Os05g05510.1
LOC_Os07g01800.1	LOC_Os03g54130.1		LOC_Os05g06100.1	LOC_Os05g06100.1
LOC_Os07g12340.1	LOC_Os03g60080.1		LOC_Os05g12410.1	LOC_Os05g12410.1
LOC_Os07g44460.1	LOC_Os03g25360.1		LOC_Os05g13790.1	LOC_Os05g13790.1
LOC_Os07g42730.1	LOC_Os03g27790.1		LOC_Os05g31380.1	LOC_Os05g31380.1
LOC_Os07g41580.1	LOC_Os03g29970.1		LOC_Os05g31550.1	LOC_Os05g31550.1
LOC_Os07g46510.1	LOC_Os03g24100.1		LOC_Os05g33430.1	LOC_Os05g33430.1
LOC_Os04g25980.1	LOC_Os04g25440.1		LOC_Os05g45690.1	LOC_Os05g45690.1
LOC_Os05g37030.1	LOC_Os04g33860.1		LOC_Os06g02360.1	LOC_Os06g02360.1
LOC_Os05g36990.1	LOC_Os04g33870.1		LOC_Os06g05470.1	LOC_Os06g05470.1
LOC_Os05g36310.1	LOC_Os04g34230.1		LOC_Os06g05600.1	LOC_Os06g05600.1
LOC_Os05g50020.1	LOC_Os05g49490.1		LOC_Os06g06930.1	LOC_Os06g06930.1
LOC_Os06g50580.1	LOC_Os06g50490.1		LOC_Os06g06960.1	LOC_Os06g06960.1
LOC_Os08g15288.1	LOC_Os06g39700.1		LOC_Os06g07750.1	LOC_Os06g07750.1
LOC_Os09g24970.1	LOC_Os06g08350.1		LOC_Os06g11260.1	LOC_Os06g11260.1
LOC_Os09g28220.1	LOC_Os08g36750.1		LOC_Os06g12080.1	LOC_Os06g12080.1
LOC_Os09g29890.2	LOC_Os08g38200.1		LOC_Os06g12860.1	LOC_Os06g12860.1
LOC_Os09g30380.1	LOC_Os08g38970.1		LOC_Os06g16250.1	LOC_Os06g16250.1
LOC_Os09g31450.1	LOC_Os08g39940.1		LOC_Os06g17250.1	LOC_Os06g17250.1
LOC_Os09g20930.1	LOC_Os08g31940.1		LOC_Os06g21830.1	LOC_Os06g21830.1
LOC_Os09g23570.1	LOC_Os08g33090.1		LOC_Os06g34880.1	LOC_Os06g34880.1
LOC_Os09g23780.1	LOC_Os08g33210.1		LOC_Os06g35090.1	LOC_Os06g35090.1
LOC_Os09g24820.1	LOC_Os08g34010.1		LOC_Os06g41510.1	LOC_Os06g41510.1
LOC_Os09g39720.1	LOC_Os08g44590.1		LOC_Os06g48355.1	LOC_Os06g48355.1
LOC_Os01g10870.1	LOC_Os01g55450.1		LOC_Os07g01400.1	LOC_Os07g01400.1
LOC_Os01g60730.2	LOC_Os11g02424.1		LOC_Os07g01660.1	LOC_Os07g01660.1
LOC_Os01g60740.1	LOC_Os11g02369.1		LOC_Os07g03100.1	LOC_Os07g03100.1
LOC_Os01g62230.1	LOC_Os03g17084.1		LOC_Os07g03900.1	LOC_Os07g03900.1
LOC_Os01g62300.1	LOC_Os03g16910.1		LOC_Os07g04010.1	LOC_Os07g04010.1
LOC_Os01g64120.1	LOC_Os04g33630.1		LOC_Os07g09560.1	LOC_Os07g09560.1
LOC_Os01g64410.1	LOC_Os04g33870.1		LOC_Os07g11330.1	LOC_Os07g11330.1
LOC_Os01g64620.1	LOC_Os04g34230.1		LOC_Os07g13780.1	LOC_Os07g13780.1
LOC_Os01g07780.1	LOC_Os05g07890.1		LOC_Os07g28140.1	LOC_Os07g28140.1
LOC_Os01g08130.1	LOC_Os05g08530.1		LOC_Os07g34420.1	LOC_Os07g34420.1
LOC_Os01g08380.1	LOC_Os05g08640.1		LOC_Os07g34820.1	LOC_Os07g34820.1
LOC_Os01g10310.1	LOC_Os05g11300.1		LOC_Os07g36840.1	LOC_Os07g36840.1
LOC_Os01g71270.1	LOC_Os05g31020.1		LOC_Os07g39970.1	LOC_Os07g39970.1
LOC_Os01g74480.1	LOC_Os05g02520.1		LOC_Os07g41820.1	LOC_Os07g41820.1
LOC_Os01g14520.1	LOC_Os05g18670.1		LOC_Os07g41930.1	LOC_Os07g41930.1
LOC_Os01g43510.1	LOC_Os05g50730.1		LOC_Os07g42040.1	LOC_Os07g42040.1
LOC_Os01g48320.1	LOC_Os05g48690.1		LOC_Os08g01960.1	LOC_Os08g01960.1
LOC_Os01g48740.1	LOC_Os05g48330.1		LOC_Os08g02030.1	LOC_Os08g02030.1
LOC_Os01g50370.1	LOC_Os05g46750.1		LOC_Os08g02730.1	LOC_Os08g02730.1
LOC_Os01g55750.1	LOC_Os05g43760.1		LOC_Os08g03002.1	LOC_Os08g03002.1
LOC_Os01g56680.2	LOC_Os05g43310.1		LOC_Os08g03270.1	LOC_Os08g03270.1
LOC_Os01g58130.1	LOC_Os05g41920.1		LOC_Os08g03330.1	LOC_Os08g03330.1
LOC_Os01g58870.1	LOC_Os05g41480.1		LOC_Os08g04350.1	LOC_Os08g04350.1
LOC_Os01g60740.1	LOC_Os05g40010.1		LOC_Os08g07180.1	LOC_Os08g07180.1
LOC_Os01g62230.1	LOC_Os05g38560.1		LOC_Os08g12600.1	LOC_Os08g12600.1
LOC_Os01g65860.1	LOC_Os05g35160.1		LOC_Os08g13000.1	LOC_Os08g13000.1
LOC_Os01g19330.1	LOC_Os05g04210.1		LOC_Os08g13030.1	LOC_Os08g13030.1
LOC_Os01g27650.1	LOC_Os05g05490.1		LOC_Os08g14960.1	LOC_Os08g14960.1
LOC_Os10g25830.1	LOC_Os03g07890.1		LOC_Os08g30210.1	LOC_Os08g30210.1
LOC_Os10g38800.1	LOC_Os03g03570.2		LOC_Os08g31250.1	LOC_Os08g31250.1
LOC_Os10g39860.1	LOC_Os03g01770.1		LOC_Os08g35070.1	LOC_Os08g35070.1
LOC_Os10g40614.1	LOC_Os03g01300.1		LOC_Os08g38490.1	LOC_Os08g38490.1
LOC_Os10g21328.1	LOC_Os06g39700.1		LOC_Os08g39660.1	LOC_Os08g39660.1
LOC_Os11g01180.1	LOC_Os12g01180.1		LOC_Os08g40380.1	LOC_Os08g40380.1
LOC_Os11g01820.1	LOC_Os12g01820.1		LOC_Os08g41180.1	LOC_Os08g41180.1
LOC_Os11g01836.1	LOC_Os12g01850.1		LOC_Os08g41230.1	LOC_Os08g41230.1
LOC_Os11g01842.1	LOC_Os12g01890.1		LOC_Os08g41290.1	LOC_Os08g41290.1
LOC_Os11g01860.1	LOC_Os12g01910.1		LOC_Os09g11540.1	LOC_Os09g11540.1
LOC_Os11g03310.1	LOC_Os12g03050.1		LOC_Os09g15775.1	LOC_Os09g15775.1
LOC_Os11g03680.1	LOC_Os12g03440.1		LOC_Os09g26950.1	LOC_Os09g26950.1
LOC_Os11g04330.1	LOC_Os12g04130.1		LOC_Os09g29520.1	LOC_Os09g29520.1
LOC_Os11g04350.1	LOC_Os12g04140.1		LOC_Os09g32140.1	LOC_Os09g32140.1
LOC_Os11g47870.1	LOC_Os12g38490.1		LOC_Os10g01690.1	LOC_Os10g01690.1
LOC_Os11g09110.1	LOC_Os12g08180.1		LOC_Os10g01930.1	LOC_Os10g01930.1
LOC_Os11g03310.1	LOC_Os03g21030.1		LOC_Os10g04540.1	LOC_Os10g04540.1
LOC_Os11g03700.1	LOC_Os03g20430.1		LOC_Os10g04570.1	LOC_Os10g04570.1
LOC_Os11g05770.1	LOC_Os04g33870.1		LOC_Os10g04780.1	LOC_Os10g04780.1
LOC_Os11g05860.1	LOC_Os04g33990.1		LOC_Os10g05170.1	LOC_Os10g05170.1
LOC_Os12g05380.1	LOC_Os02g32750.2		LOC_Os10g28790.1	LOC_Os10g28790.1
LOC_Os12g39990.1	LOC_Os03g42200.1		LOC_Os10g29220.1	LOC_Os10g29220.1
LOC_Os12g44070.1	LOC_Os03g47810.1		LOC_Os10g29840.1	LOC_Os10g29840.1
LOC_Os12g06150.1	LOC_Os04g33870.1		LOC_Os10g34902.1	LOC_Os10g34902.1
LOC_Os12g06260.1	LOC_Os04g33990.1		LOC_Os10g35440.1	LOC_Os10g35440.1
LOC_Os12g02200.2	LOC_Os07g48100.1		LOC_Os10g36110.1	LOC_Os10g36110.1
LOC_Os02g39090.1	LOC_Os04g41160.1		LOC_Os10g38590.2	LOC_Os10g38590.2
LOC_Os02g44120.1	LOC_Os04g46670.1		LOC_Os11g01118.1	LOC_Os11g01118.1
LOC_Os02g45150.2	LOC_Os04g47930.1		LOC_Os11g02230.1	LOC_Os11g02230.1
LOC_Os02g47370.1	LOC_Os04g51320.1		LOC_Os11g04550.1	LOC_Os11g04550.1
LOC_Os02g37000.1	LOC_Os04g38900.1		LOC_Os11g06090.1	LOC_Os11g06090.1
LOC_Os02g32469.1	LOC_Os04g33110.2		LOC_Os11g06210.1	LOC_Os11g06210.1
LOC_Os02g32550.1	LOC_Os04g33260.1		LOC_Os11g06234.1	LOC_Os11g06234.1
LOC_Os02g33550.1	LOC_Os04g33990.1		LOC_Os11g06300.1	LOC_Os11g06300.1
LOC_Os02g33600.1	LOC_Os04g34050.1		LOC_Os11g07320.1	LOC_Os11g07320.1
LOC_Os02g33720.1	LOC_Os04g34230.1		LOC_Os11g09260.1	LOC_Os11g09260.1
LOC_Os02g30280.1	LOC_Os04g31400.1		LOC_Os11g10800.1	LOC_Os11g10800.1
LOC_Os02g26170.1	LOC_Os04g21340.1		LOC_Os11g11360.1	LOC_Os11g11360.1
LOC_Os02g24614.1	LOC_Os04g16830.1		LOC_Os11g11960.1	LOC_Os11g11960.1
LOC_Os02g50740.1	LOC_Os06g13140.1		LOC_Os11g16970.1	LOC_Os11g16970.1
LOC_Os02g50770.1	LOC_Os06g13050.1		LOC_Os11g25040.1	LOC_Os11g25040.1
LOC_Os02g54890.1	LOC_Os06g08810.1		LOC_Os11g30830.1	LOC_Os11g30830.1
LOC_Os02g04550.1	LOC_Os06g49070.1		LOC_Os11g35260.1	LOC_Os11g35260.1
LOC_Os02g05940.1	LOC_Os06g47760.1		LOC_Os11g35290.1	LOC_Os11g35290.1
LOC_Os02g07030.1	LOC_Os06g46030.1		LOC_Os11g35850.1	LOC_Os11g35850.1
LOC_Os02g07930.1	LOC_Os06g45040.1		LOC_Os11g39050.1	LOC_Os11g39050.1
LOC_Os02g08320.1	LOC_Os06g44250.1		LOC_Os11g40800.1	LOC_Os11g40800.1
LOC_Os02g15020.1	LOC_Os06g34400.1		LOC_Os11g41290.1	LOC_Os11g41290.1
LOC_Os02g50200.1	LOC_Os06g14280.1		LOC_Os11g41590.1	LOC_Os11g41590.1
LOC_Os02g10360.1	LOC_Os06g40780.1		LOC_Os11g43250.1	LOC_Os11g43250.1
LOC_Os02g09970.1	LOC_Os06g41940.1		LOC_Os11g43420.1	LOC_Os11g43420.1
LOC_Os02g52490.2	LOC_Os09g28520.1		LOC_Os11g44460.1	LOC_Os11g44460.1
LOC_Os02g53110.1	LOC_Os09g27860.1		LOC_Os12g04150.1	LOC_Os12g04150.1
LOC_Os02g54370.1	LOC_Os09g26320.1		LOC_Os12g04320.1	LOC_Os12g04320.1
LOC_Os03g43880.1	LOC_Os03g57080.1		LOC_Os12g04380.1	LOC_Os12g04380.1
LOC_Os03g15530.1	LOC_Os03g49830.1		LOC_Os12g04460.1	LOC_Os12g04460.1
LOC_Os03g20500.1	LOC_Os05g41130.1		LOC_Os12g05880.1	LOC_Os12g05880.1
LOC_Os03g18770.1	LOC_Os05g27580.1		LOC_Os12g23460.1	LOC_Os12g23460.1
LOC_Os03g59770.1	LOC_Os07g12240.1		LOC_Os12g25860.1	LOC_Os12g25860.1
LOC_Os03g56220.1	LOC_Os07g04150.1		LOC_Os12g27810.1	LOC_Os12g27810.1
LOC_Os03g25430.1	LOC_Os07g44200.1		LOC_Os12g33220.1	LOC_Os12g33220.1
LOC_Os03g26130.1	LOC_Os07g43580.1		LOC_Os12g39880.1	LOC_Os12g39880.1
LOC_Os03g28080.1	LOC_Os07g42610.1		LOC_Os12g41530.1	LOC_Os12g41530.1
LOC_Os03g22410.1	LOC_Os07g47540.1		LOC_Os12g42390.1	LOC_Os12g42390.1
LOC_Os03g18860.1	LOC_Os07g49100.1		LOC_Os12g43440.1	LOC_Os12g43440.1
LOC_Os04g25320.1	LOC_Os04g26090.1		LOC_Os12g43390.1	LOC_Os12g43390.1
LOC_Os04g59470.1	LOC_Os08g01330.1		LOC_Os12g44030.1	LOC_Os12g44030.1
LOC_Os04g54550.1	LOC_Os08g07730.1		LOC_Os12g44110.2	LOC_Os12g44110.2
LOC_Os04g37570.1	LOC_Os09g27940.1		LOC_Os12g44210.1	LOC_Os12g44210.1
LOC_Os06g50430.1	LOC_Os06g50789.1		LOC_Os01g05020.1	LOC_Os01g05040.1
LOC_Os06g14780.1	LOC_Os08g33210.1		LOC_Os01g06990.1	LOC_Os01g07000.1
LOC_Os06g08580.1	LOC_Os09g25460.1		LOC_Os01g14280.1	LOC_Os01g14310.1
LOC_Os08g35510.1	LOC_Os09g26940.1		LOC_Os01g23760.1	LOC_Os01g23770.1
LOC_Os08g36310.1	LOC_Os09g27500.1		LOC_Os01g38710.1	LOC_Os01g38720.1
LOC_Os08g38730.1	LOC_Os09g30260.1		LOC_Os01g38760.1	LOC_Os01g38780.1
LOC_Os08g43500.1	LOC_Os09g36550.1		LOC_Os01g40600.1	LOC_Os01g40610.1
LOC_Os08g31250.1	LOC_Os09g20150.1		LOC_Os01g41430.1	LOC_Os01g41450.1
LOC_Os08g32940.1	LOC_Os09g23084.1		LOC_Os01g50280.1	LOC_Os01g50290.1
LOC_Os08g33530.1	LOC_Os09g24480.1		LOC_Os01g50400.1	LOC_Os01g50410.1
LOC_Os08g34460.1	LOC_Os09g25760.1		LOC_Os01g52280.1	LOC_Os01g52290.1
LOC_Os08g44310.1	LOC_Os09g39370.1		LOC_Os01g53580.1	LOC_Os01g53590.1
LOC_Os08g29200.1	LOC_Os09g16010.1		LOC_Os01g56840.1	LOC_Os01g56850.1
LOC_Os08g25380.1	LOC_Os09g12240.1		LOC_Os01g61180.1	LOC_Os01g61190.1
			LOC_Os02g05070.1	LOC_Os02g05080.1
			LOC_Os02g06090.1	LOC_Os02g06120.1
			LOC_Os02g06260.1	LOC_Os02g06270.1
			LOC_Os02g11640.1	LOC_Os02g11670.1
			LOC_Os02g12530.1	LOC_Os02g12540.1
			LOC_Os02g16760.1	LOC_Os02g16770.1
			LOC_Os02g20590.1	LOC_Os02g20600.1
			LOC_Os02g34360.1	LOC_Os02g34370.1
			LOC_Os02g37280.1	LOC_Os02g37290.1
			LOC_Os02g37780.1	LOC_Os02g37800.1
			LOC_Os02g39430.1	LOC_Os02g39470.1
			LOC_Os02g40130.1	LOC_Os02g40180.1
			LOC_Os02g41670.1	LOC_Os02g41680.1
			LOC_Os02g45150.2	LOC_Os02g45160.1
			LOC_Os02g49370.1	LOC_Os02g49410.1
			LOC_Os02g52300.1	LOC_Os02g52305.1
			LOC_Os02g53840.1	LOC_Os02g53850.1
			LOC_Os02g55270.1	LOC_Os02g55280.1
			LOC_Os02g56380.1	LOC_Os02g56400.1
			LOC_Os03g01260.1	LOC_Os03g01270.1
			LOC_Os03g09880.1	LOC_Os03g09900.1
			LOC_Os03g20260.1	LOC_Os03g20270.1
			LOC_Os03g25220.1	LOC_Os03g25240.1
			LOC_Os03g26800.1	LOC_Os03g26820.1
			LOC_Os03g28160.2	LOC_Os03g28170.1
			LOC_Os03g30640.1	LOC_Os03g30650.1
			LOC_Os03g42490.1	LOC_Os03g42500.1
			LOC_Os03g45830.1	LOC_Os03g45850.1
			LOC_Os03g51490.1	LOC_Os03g51495.1
			LOC_Os03g55020.1	LOC_Os03g55030.1
			LOC_Os03g55230.1	LOC_Os03g55240.1
			LOC_Os03g55250.1	LOC_Os03g55260.1
			LOC_Os03g56714.1	LOC_Os03g56720.1
			LOC_Os03g58790.1	LOC_Os03g58800.1
			LOC_Os03g58980.1	LOC_Os03g58990.1
			LOC_Os04g01660.1	LOC_Os04g01674.1
			LOC_Os04g01860.1	LOC_Os04g01874.1
			LOC_Os04g04050.1	LOC_Os04g04060.1
			LOC_Os04g08370.1	LOC_Os04g08390.1
			LOC_Os04g12710.1	LOC_Os04g12720.1
			LOC_Os04g19800.1	LOC_Os04g19810.1
			LOC_Os04g25800.1	LOC_Os04g25820.1
			LOC_Os04g25920.1	LOC_Os04g25930.1
			LOC_Os04g34290.1	LOC_Os04g34300.1
			LOC_Os04g38670.1	LOC_Os04g38680.1
			LOC_Os04g39360.1	LOC_Os04g39370.1
			LOC_Os04g41070.1	LOC_Os04g41080.1
			LOC_Os04g41640.1	LOC_Os04g41680.1
			LOC_Os04g53290.1	LOC_Os04g53300.1
			LOC_Os04g54300.1	LOC_Os04g54310.1
			LOC_Os04g54550.1	LOC_Os04g54560.1
			LOC_Os05g02540.1	LOC_Os05g02550.1
			LOC_Os05g06070.1	LOC_Os05g06080.1
			LOC_Os05g08450.1	LOC_Os05g08460.1
			LOC_Os05g08860.1	LOC_Os05g08900.1
			LOC_Os05g26460.1	LOC_Os05g26480.1
			LOC_Os05g31360.1	LOC_Os05g31370.1
			LOC_Os05g31550.1	LOC_Os05g31570.1
			LOC_Os05g33410.1	LOC_Os05g33420.1
			LOC_Os05g39890.1	LOC_Os05g39900.1
			LOC_Os05g40580.1	LOC_Os05g40590.1
			LOC_Os05g42060.1	LOC_Os05g42070.1
			LOC_Os05g45690.1	LOC_Os05g45700.1
			LOC_Os05g47580.1	LOC_Os05g47590.1
			LOC_Os06g04940.1	LOC_Os06g04950.1
			LOC_Os06g05440.1	LOC_Os06g05450.1
			LOC_Os06g05600.1	LOC_Os06g05610.1
			LOC_Os06g06930.1	LOC_Os06g06940.1
			LOC_Os06g08680.1	LOC_Os06g08690.1
			LOC_Os06g09717.1	LOC_Os06g09760.1
			LOC_Os06g11300.1	LOC_Os06g11304.1
			LOC_Os06g12040.1	LOC_Os06g12050.1
			LOC_Os06g12800.1	LOC_Os06g12810.1
			LOC_Os06g12860.1	LOC_Os06g12870.1
			LOC_Os06g14640.1	LOC_Os06g14650.1
			LOC_Os06g16150.1	LOC_Os06g16160.1
			LOC_Os06g20110.1	LOC_Os06g20120.1
			LOC_Os06g21720.1	LOC_Os06g21760.1
			LOC_Os06g31090.1	LOC_Os06g31100.1
			LOC_Os06g34860.1	LOC_Os06g34870.1
			LOC_Os06g38640.1	LOC_Os06g38650.1
			LOC_Os06g44260.1	LOC_Os06g44270.1
			LOC_Os06g45190.1	LOC_Os06g45200.1
			LOC_Os06g47270.1	LOC_Os06g47280.1
			LOC_Os07g02620.1	LOC_Os07g02624.1
			LOC_Os07g03730.1	LOC_Os07g03740.1
			LOC_Os07g08270.1	LOC_Os07g08290.1
			LOC_Os07g14030.1	LOC_Os07g14070.1
			LOC_Os07g17220.1	LOC_Os07g17230.1
			LOC_Os07g17740.1	LOC_Os07g17760.1
			LOC_Os07g31680.1	LOC_Os07g31710.1
			LOC_Os07g32060.1	LOC_Os07g32070.1
			LOC_Os07g33380.1	LOC_Os07g33390.1
			LOC_Os07g34760.1	LOC_Os07g34780.1
			LOC_Os07g34820.1	LOC_Os07g34830.1
			LOC_Os07g38700.1	LOC_Os07g38710.1
			LOC_Os07g39240.1	LOC_Os07g39250.1
			LOC_Os07g43260.1	LOC_Os07g43270.1
			LOC_Os07g46860.1	LOC_Os07g46870.1
			LOC_Os07g48090.1	LOC_Os07g48100.1
			LOC_Os08g13060.1	LOC_Os08g13070.1
			LOC_Os08g18790.1	LOC_Os08g18830.1
			LOC_Os08g32880.1	LOC_Os08g32890.1
			LOC_Os08g36350.1	LOC_Os08g36370.1
			LOC_Os08g40380.1	LOC_Os08g40390.1
			LOC_Os08g41150.1	LOC_Os08g41170.1
			LOC_Os08g41190.1	LOC_Os08g41200.1
			LOC_Os08g43940.1	LOC_Os08g43950.1
			LOC_Os09g04310.1	LOC_Os09g04339.1
			LOC_Os09g06620.1	LOC_Os09g06660.1
			LOC_Os09g08520.1	LOC_Os09g08525.1
			LOC_Os09g08570.1	LOC_Os09g08580.1
			LOC_Os09g14060.1	LOC_Os09g14100.1
			LOC_Os09g26310.1	LOC_Os09g26320.1
			LOC_Os09g26490.1	LOC_Os09g26500.1
			LOC_Os09g26950.1	LOC_Os09g26960.1
			LOC_Os09g37420.1	LOC_Os09g37430.1
			LOC_Os09g38460.1	LOC_Os09g38470.1
			LOC_Os09g38630.1	LOC_Os09g38640.1
			LOC_Os09g39240.1	LOC_Os09g39250.1
			LOC_Os10g01690.1	LOC_Os10g01700.1
			LOC_Os10g03480.1	LOC_Os10g03490.1
			LOC_Os10g09100.1	LOC_Os10g09110.1
			LOC_Os10g10630.1	LOC_Os10g10700.1
			LOC_Os10g11550.1	LOC_Os10g11570.1
			LOC_Os10g20840.1	LOC_Os10g20860.1
			LOC_Os10g28450.1	LOC_Os10g28480.1
			LOC_Os10g28770.1	LOC_Os10g28780.1
			LOC_Os10g28970.2	LOC_Os10g28975.1
			LOC_Os10g29310.1	LOC_Os10g29320.1
			LOC_Os10g29840.1	LOC_Os10g29850.1
			LOC_Os10g34920.1	LOC_Os10g34930.1
			LOC_Os10g36090.1	LOC_Os10g36100.1
			LOC_Os10g40830.1	LOC_Os10g40859.1
			LOC_Os11g04350.1	LOC_Os11g04360.1
			LOC_Os11g06220.2	LOC_Os11g06230.1
			LOC_Os11g07360.1	LOC_Os11g07370.1
			LOC_Os11g08909.1	LOC_Os11g08918.1
			LOC_Os11g09370.1	LOC_Os11g09418.1
			LOC_Os11g12400.1	LOC_Os11g12410.1
			LOC_Os11g35260.1	LOC_Os11g35274.1
			LOC_Os11g36960.1	LOC_Os11g36970.1
			LOC_Os11g38520.1	LOC_Os11g38580.1
			LOC_Os11g39630.1	LOC_Os11g39580.1
			LOC_Os11g42270.1	LOC_Os11g42280.1
			LOC_Os11g42370.1	LOC_Os11g42380.1
			LOC_Os11g44420.1	LOC_Os11g44430.1
			LOC_Os11g45050.1	LOC_Os11g45060.1
			LOC_Os11g45180.1	LOC_Os11g45190.1
			LOC_Os12g04100.1	LOC_Os12g04110.1
			LOC_Os12g04340.1	LOC_Os12g04350.1
			LOC_Os12g05960.1	LOC_Os12g05970.1
			LOC_Os12g08310.1	LOC_Os12g08340.1
			LOC_Os12g14140.1	LOC_Os12g14150.1
			LOC_Os12g16890.1	LOC_Os12g17010.1
			LOC_Os12g17940.1	LOC_Os12g17950.1
			LOC_Os12g27760.1	LOC_Os12g27790.1
			LOC_Os12g28590.1	LOC_Os12g28710.1
			LOC_Os12g32150.1	LOC_Os12g32160.1
			LOC_Os12g33220.1	LOC_Os12g33230.1
			LOC_Os12g41450.1	LOC_Os12g41460.1
			LOC_Os12g41530.1	LOC_Os12g41540.1
			LOC_Os12g43380.1	LOC_Os12g43430.1
			LOC_Os12g43640.1	LOC_Os12g43660.1
			LOC_Os12g44010.1	LOC_Os12g44020.1
